# Supplementary material for: Deep biochemical phenotyping reveals prognostic value of rare genetic variants in adult kidney stone disease
Source: J Clin Invest. 2026 Mar 2;136(5):e196277. doi: 10.1172/JCI196277 (PMC12948434; doi:10.1172/JCI196277)
Supplement: Supporting data values [file jci-136-196277-s119.xlsx]

## Sheet: Figure 1
SKSC_ID	Gene	VariantID	Quality	FILTER	AF_new	AF	Zygosity	HGMD_Gene	HGMD_CLASS	dbSNP build 146	HGMD_DNA	HGMD_PROT	HGMD_PHEN	HGMD_RANKSCORE	Chr	Start	End	Ref	Alt	Gene.refGene	Func.refGene	Func.refGene_y	ExonicFunc.refGene	ExonicFunc.refGene_y	AAChange.refGene	summed_prediction	Inheritance	c.position	p.position	Candidate (y/n)	ACMG criteria	ACMG interpretation	VUS points	Literature	Disease	Comment	GeneDetail.refGene	1000G_ALL	1000G_AFR	1000G_AMR	1000G_EAS	1000G_EUR	1000G_SAS	ExAC_Freq	ExAC_AFR	ExAC_AMR	ExAC_EAS	ExAC_FIN	ExAC_NFE
SKSC_04_0075	ADCY10	chr1:167868724:G:['T']	49.73	PASS	0.471	0.471	0/1	-	-	-	-	-	-	-	chr1	167868724	167868724	G	T	ADCY10	exonic	exonic	stopgain	stopgain	ADCY10:NM_001167749:exon3:c.C120A:p.C40X,ADCY10:NM_001297772:exon6:c.C303A:p.C101X,ADCY10:NM_018417:exon6:c.C579A:p.C193X	3	AD	c.579C>A	p.Cys193*	n	PVS1, PM2	LP		new variant				.	.	.	.	.	.	.	.	.	.	.	.
SKSC_02_0147	AGXT	chr2:241808364:C:['T']	49.93		0.486		0/1	AGXT	DM	rs376684240	NM_000030.3%3Ac.82C>T	NP_000021.1%3Ap.P28S	Hyperoxaluria%2C_primary_type_I	0.16	chr2	241808364	241808364	C	T	AGXT	exonic		nonsynonymous SNV		AGXT:NM_000030:exon1:c.C82T:p.P28S	10	AR	c.82C>T	p.Pro28Ser	n	PM2, PM1, PP2, PP3	LP			Hyperoxaluria			.	.	.	.	.	.	1.679e-05	0.0001	0	0	0	1.536e-05
SKSC_03_0018	AGXT	chr2:241810850:G:['A']	49.93	PASS	0.486	0.486	0/1	AGXT	DM	rs121908529	NM_000030.3%3Ac.508G>A	NP_000021.1%3Ap.G170R	Hyperoxaluria	0.52	chr2	241810850	241810850	G	A	AGXT	exonic	exonic	nonsynonymous SNV	nonsynonymous SNV	AGXT:NM_000030:exon4:c.G508A:p.G170R	9	AR	c.508G>A	p.Gly170Arg	n	PM1, PM2, PP2, PP3, PP5_verystrong	P						.	.	.	.	.	.	0.0010	0	0	0	0	0.0019
SKSC_04_0114	AGXT	chr2:241808668:C:['T']	49.49	PASS	0.461	0.461	0/1	-	-	-	-	-	-	-	chr2	241808668	241808668	C	T	AGXT	exonic	exonic	nonsynonymous SNV	nonsynonymous SNV	AGXT:NM_000030:exon2:c.C247T:p.H83Y	10	AR	c.247C>T	p.His83Tyr	n	PM1, PM2, PM5, PP2, PP3	LP		new variant				.	.	.	.	.	.	.	.	.	.	.	.
SKSC_01_0071	ALPL	chr1:21900213:C:['G']	42.69	PASS	0.357	0.357	0/1	-	-	-	-	-	-	-	chr1	21900213	21900213	C	G	ALPL	exonic	exonic	nonsynonymous SNV	nonsynonymous SNV	ALPL:NM_001177520:exon7:c.C687G:p.D229E,ALPL:NM_001127501:exon8:c.C753G:p.D251E,ALPL:NM_000478:exon9:c.C918G:p.D306E	8	AR/AD	c.918C>G	p.Asp306Glu	y	PM1, PM2, PM5, PP2, PP3	LP		new variant				.	.	.	.	.	.	.	.	.	.	.	.
SKSC_01_0125	ALPL	chr1:21904139:TG:['T']	44.13		0.333		0/1	ALPL	DM?	rs764994176	NM_000478.6%3Ac.1574delG	-	Alzheimer_disease"	-	chr1	21904140	21904140	G	-	ALPL	exonic		nonframeshift deletion		ALPL:NM_001177520:exon10:c.1343delG:p.X448X,ALPL:NM_001127501:exon11:c.1409delG:p.X470X,ALPL:NM_000478:exon12:c.1574delG:p.X525X	0	AR/AD	c.174delG	p.Ter525fs	n	PM2, PVS1, BP6	LP						.	.	.	.	.	.	0.0004	0.0002	0.001	0	0	0.0005
SKSC_02_0042	ALPL	chr1:21890632:G:['A']	50		0.567		0/1	ALPL	DM	rs121918007	NM_000478.6%3Ac.571G>A	NP_000469.3%3Ap.E191K	Hypophosphatasia	0.48	chr1	21890632	21890632	G	A	ALPL	exonic		nonsynonymous SNV		ALPL:NM_001177520:exon4:c.G340A:p.E114K,ALPL:NM_001127501:exon5:c.G406A:p.E136K,ALPL:NM_000478:exon6:c.G571A:p.E191K	5	AR/AD	c.571G>A	p.Glu191Lys	n	PM1, PM2, PM5, PP2, PP3, PP5	LP		https://www.uniprot.org/uniprotkb/P05186/entry		discuss		0.0008	.	.	.	0.004	.	0.0026	0	0	0.0001	0.0199	0.0027
SKSC_02_0094	ALPL	chr1:21904037:G:['A']	49.72		0.471		0/1	ALPL	DM	rs1413274209	NM_000478.6%3Ac.1471G>A	NP_000469.3%3Ap.G491R	Hypophosphatasia	0.96	chr1	21904037	21904037	G	A	ALPL	exonic		nonsynonymous SNV		ALPL:NM_001177520:exon10:c.G1240A:p.G414R,ALPL:NM_001127501:exon11:c.G1306A:p.G436R,ALPL:NM_000478:exon12:c.G1471A:p.G491R	8	AR/AD	c.1471G>A	p.Gly491Arg	n	PM1, PM2, PP5, PP2, PP3	LP				view Varsome		.	.	.	.	.	.	.	.	.	.	.	.
SKSC_02_0243	ALPL	chr1:21890632:G:['A']	50	PASS	0.512	0.512	0/1	ALPL	DM	rs121918007	NM_000478.6%3Ac.571G>A	NP_000469.3%3Ap.E191K	Hypophosphatasia	0.48	chr1	21890632	21890632	G	A	ALPL	exonic	exonic	nonsynonymous SNV	nonsynonymous SNV	ALPL:NM_001177520:exon4:c.G340A:p.E114K,ALPL:NM_001127501:exon5:c.G406A:p.E136K,ALPL:NM_000478:exon6:c.G571A:p.E191K	5	AR/AD	c.571G>A	p.Glu191Lys	n	PM1, PM2, PM5, PP2, PP3, PP5	LP		https://www.uniprot.org/uniprotkb/P05186/entry				0.0008	.	.	.	0.004	.	0.0026	0	0	0.0001	0.0199	0.0027
SKSC_04_0054	ALPL	chr1:21900272:GCTT:['G']	50	PASS	0.495	0.495	0/1	ALPL	DM	rs753338851	NM_000478.6%3Ac.984_986delCTT	NP_000469.3%3Ap.(Phe328del)	Hypophosphatasia"	-	chr1	21900273	21900275	CTT	-	ALPL	exonic	exonic	nonframeshift deletion	nonframeshift deletion	ALPL:NM_001177520:exon7:c.747_749del:p.F251del,ALPL:NM_001127501:exon8:c.813_815del:p.F273del,ALPL:NM_000478:exon9:c.978_980del:p.F328del	0	AR/AD	c.984_986delCTT	p.Phe328del	n	PM1, PM2, PM4, PP5_strong	P						.	.	.	.	.	.	3.327e-05	0	0	0.0001	0	4.528e-05
SKSC_05_0028	ALPL	chr1:21904139:TG:['T']	50	PASS	0.594	0.594	1|0	ALPL	DM?	rs764994176	NM_000478.6%3Ac.1574delG	-	Alzheimer_disease"	-	chr1	21904140	21904140	G	-	ALPL	exonic	exonic	nonframeshift deletion	nonframeshift deletion	ALPL:NM_001177520:exon10:c.1343delG:p.X448X,ALPL:NM_001127501:exon11:c.1409delG:p.X470X,ALPL:NM_000478:exon12:c.1574delG:p.X525X	0	AR/AD	c.174delG	p.Ter525fs	n	PM2, PVS1, BP6	LP						.	.	.	.	.	.	0.0004	0.0002	0.0010	0	0	0.0005
SKSC_05_0138	ALPL	chr1:21904139:TG:['T']	50	PASS	0.567	0.567	0/1	ALPL	DM?	rs764994176	NM_000478.6%3Ac.1574delG	-	Alzheimer_disease"	-	chr1	21904140	21904140	G	-	ALPL	exonic	exonic	nonframeshift deletion	nonframeshift deletion	ALPL:NM_001177520:exon10:c.1343delG:p.X448X,ALPL:NM_001127501:exon11:c.1409delG:p.X470X,ALPL:NM_000478:exon12:c.1574delG:p.X525X	0	AR/AD	c.174delG	p.Ter525fs	n	PM2, PVS1, BP6	LP						.	.	.	.	.	.	0.0004	0.0002	0.0010	0	0	0.0005
SKSC_02_0263	APRT	chr16:88876475:T:['TA']	50	PASS	0.567	0.567	0/1	APRT	DM	rs745594160	NM_000485.3%3Ac.400+2dupT	-	Adenine_phosphoribosyltransferase_deficiency"	-	chr16	88876475	88876475	-	A	APRT	splice site	splicing				0	AR	c.400+2_400+3insT		y	PVS1, PM2, PP5_strong	P						.	.	.	.	.	.	8.288e-05	0	8.651e-05	0	0	0.0001
SKSC_05_0007	ATP6V0A4	chr7:138391434:C:['T']	48.74	PASS	0.44	0.44	0/1	ATP6V0A4	DM	rs267606671	NM_020632.3%3Ac.2458G>A	NP_065683.2%3Ap.G820R	Distal_renal_tubular_acidosis%2C_autosomal_recessive	0.78	chr7	138391434	138391434	C	T	ATP6V0A4	exonic	exonic	nonsynonymous SNV	nonsynonymous SNV	ATP6V0A4:NM_130840:exon21:c.G2458A:p.G820R,ATP6V0A4:NM_130841:exon21:c.G2458A:p.G820R,ATP6V0A4:NM_020632:exon22:c.G2458A:p.G820R	10	AR	c.2458G>A	p.Gly820Arg	n	PM1, PM2, PP3_moderate	LP						.	.	.	.	.	.	2.474e-05	0	0	0	0	4.501e-05
SKSC_05_0029	ATP6V0A4	chr7:138406771:C:['T']	49.8	PASS	0.476	0.476	0/1	-	-	-	-	-	-	-	chr7	138406771	138406771	C	T	ATP6V0A4	splice site	splicing				0	AR	c.2011-1G>A		n	PVS1, PM2	LP		new variant			NM_130841:exon18:c.2011-1G>A;NM_020632:exon19:c.2011-1G>A;NM_130840:exon18:c.2011-1G>A	.	.	.	.	.	.	.	.	.	.	.	.
SKSC_01_0016	ATP6V1B1	chr2:71190419:C:['G']	50	PASS	0.5	0.5	0/1	ATP6V1B1	DM	rs781838938	NM_001692.4%3Ac.1037C>G	NP_001683.2%3Ap.P346R	Renal_tubular_acidosis%2C_sensorineural_deafness	0.82	chr2	71190419	71190419	C	G	ATP6V1B1	exonic	exonic	nonsynonymous SNV	nonsynonymous SNV	ATP6V1B1:NM_001692:exon10:c.C1037G:p.P346R	10	AR	c.1037C>G	p.Pro346Arg	n	PP3_strong, PM2, PP5_verystrong	P						.	.	.	.	.	.	1.655e-05	0	8.648e-05	0	0	0
SKSC_02_0026	BSND	chr1:55474023:C:['T']	50		0.635		0/1	-	-	-	-	-	-	-	chr1	55474023	55474023	C	T	BSND	exonic		stopgain		BSND:NM_057176:exon4:c.C685T:p.Q229X	2	AR	c.685C>T	p.Gln229*	n	PVS1, PM2	LP		ClinVar RCV002302585		heterozygous		.	.	.	.	.	.	1.651e-05	0	0	0	0	3.004e-05
SKSC_05_0102	BSND	chr1:55464998:G:['A']	50	PASS	0.5	0.5	0/1	BSND	DM	rs74315289	NM_057176.3%3Ac.139G>A	NP_476517.1%3Ap.G47R	Bartter_syndrome_with_sensorineural_deafness	0.64	chr1	55464998	55464998	G	A	BSND	exonic	exonic	nonsynonymous SNV	nonsynonymous SNV	BSND:NM_057176:exon1:c.G139A:p.G47R	6	AR	c.139G>A	p.Gly47Arg	y	PM2, PP5_verystrong	LP						.	.	.	.	.	.	7.443e-05	0.0003	0	0.0001	0	7.524e-05
SKSC_06_0010	BSND	chr1:55464998:G:['A']	50	PASS	0.512	0.512	0/1	BSND	DM	rs74315289	NM_057176.3%3Ac.139G>A	NP_476517.1%3Ap.G47R	Bartter_syndrome_with_sensorineural_deafness	0.64	chr1	55464998	55464998	G	A	BSND	exonic	exonic	nonsynonymous SNV	nonsynonymous SNV	BSND:NM_057176:exon1:c.G139A:p.G47R	6	AR	c.139G>A	p.Gly47Arg	y	PM2, PP5_verystrong	LP						.	.	.	.	.	.	7.443e-05	0.0003	0	0.0001	0	7.524e-05
SKSC_01_0145	CASR	chr3:121976011:A:['C']	49.67		0.469		0/1	CASR	DM?	rs193922439	NM_000388.4%3Ac.269A>C	NP_000379.3%3Ap.N90T	Hypercalcaemia%2C_hypocalciuric	0.5	chr3	121976011	121976011	A	C	CASR	exonic		nonsynonymous SNV		CASR:NM_000388:exon3:c.A269C:p.N90T,CASR:NM_001178065:exon3:c.A269C:p.N90T	10	AD	c.269A>C	p.Asn90Thr	n	PM1, PM2, PP2, PP3	LP		10.1016/j.cca.2011.12.004	Familial hypocalciuric hercalcemia 1	likely pathogenic; patient has hypocalcuria (24.5 mg/24h)		.	.	.	.	.	.	8.237e-06	0	0	0	0	1.498e-05
SKSC_05_0082	CASR	chr3:121976050:C:['T']	50	PASS	0.5	0.5	0/1	-	-	-	-	-	-	-	chr3	121976050	121976050	C	T	CASR	exonic	exonic	nonsynonymous SNV	nonsynonymous SNV	CASR:NM_000388:exon3:c.C308T:p.T103I,CASR:NM_001178065:exon3:c.C308T:p.T103I	10	AD	c.308C>T	p.Thr103Ile	n	PM1, PM2, PP2, PP3	LP		ClinVar 463947				0.0002	.	.	0.001	.	.	2.471e-05	9.612e-05	0	0.0002	0	0
SKSC_06_0011	CASR	chr3:121976017:C:['T']	47.72	PASS	0.418	0.418	0/1	-	-	-	-	-	-	-	chr3	121976017	121976017	C	T	CASR	exonic	exonic	nonsynonymous SNV	nonsynonymous SNV	CASR:NM_000388:exon3:c.C275T:p.T92M,CASR:NM_001178065:exon3:c.C275T:p.T92M	10	AD	c.275C>T	p.Thr92Met	n	PM1, PP2, PM2, PP3	LP		ClinVar 645213				.	.	.	.	.	.	8.237e-06	0	0	0	0	1.498e-05
SKSC_02_0180	CLCNKB	chr1:16375515:C:['T']	50	PASS	0.507	0.507	0/1	-	-	-	-	-	-	-	chr1	16375515	16375515	C	T	CLCNKB	exonic	exonic	stopgain	stopgain	CLCNKB:NM_001165945:exon1:c.C49T:p.Q17X	1	AR/DR	c.49C>T	p.Gln17*	n	PVS1, PM2	LP		new variant		view CLCNKA		.	.	.	.	.	.	.	.	.	.	.	.
SKSC_03_0004	CLCNKB	chr1:16375474:G:['GCCCTC']	49.2	PASS	0.449	0.449	0/1	-	-	-	-	-	-	-	chr1	16375474	16375474	-	CCCTC	CLCNKB	exonic	exonic	frameshift insertion	frameshift insertion	CLCNKB:NM_001165945:exon1:c.8_9insCCCTC:p.L7Pfs*21	0	AR/DR	c.15_19dupCCTCC	p.Leu7fs	n	PVS1, PM2, BS2	LP		new variant				.	.	.	.	.	.	0.0005	0.0003	0	0	0	0.0009
SKSC_03_0019	CLCNKB	chr1:16373035:C:['T']	49.7	PASS	0.518	0.518	0/1	-	-	-	-	-	-	-	chr1	16373035	16373035	C	T	CLCNKB	exonic	exonic	stopgain	stopgain	CLCNKB:NM_000085:exon4:c.C235T:p.Q79X	2	AR/DR	c.235C>T	p.Gln79*	n	PVS1, PM2	LP		new variant				.	.	.	.	.	.	.	.	.	.	.	.
SKSC_05_0006	CLCNKB	chr1:16375560:A:['ACAGT']	47.81	PASS	0.414	0.414	0/1	-	-	-	-	-	-	-	chr1	16375560	16375560	-	CAGT	CLCNKB	exonic	exonic	frameshift insertion	frameshift insertion	CLCNKB:NM_001165945:exon1:c.94_95insCAGT:p.T34Sfs*80	0	AR/DR	c.97_100dupGTCA	p.Thr34fs	n	PVS1, PM2	LP		new variant				.	.	.	.	.	.	.	.	.	.	.	.
SKSC_05_0040	CLCNKB	chr1:16374540:G:['C']	47.67	PASS	0.394	0.394	0/1	CLCNKB	DM	-	NM_000085.5%3Ac.498+1G>C	-	Bartter_syndrome	0.98	chr1	16374540	16374540	G	C	CLCNKB	splice site	splicing				2	AR/DR	c.498+1G>C		n	PVS1, PM2	LP					NM_000085:exon5:c.498+1G>C	.	.	.	.	.	.	.	.	.	.	.	.
SKSC_01_0079	CLDN16	chr3:190120233:G:['A']	49.48	PASS	0.462	0.462	0/1	CLDN16	DM	rs751959432	NM_006580.4%3Ac.217+5G>A	-	Hypomagnesaemia_with_hypercalciuria_and_nephrocalcinosis"	-	chr3	190120233	190120233	G	A	CLDN16	splice region	splice region				0	AR	c.217+5G>A		n	PM2, PP3, PP5_strong	LP						.	.	.	.	.	.	1.648e-05	0	0	0	0	2.997e-05
SKSC_01_0053	CYP24A1	chr20:52782346:T:['A']	49.85	PASS	0.479	0.479	0/1	CYP24A1	DM	rs367995295	NM_000782.5%3Ac.667A>T	NP_000773.2%3Ap.R223*	Hypercalcaemia%2C_nephrolithiasis_and_low_bone_mass	0.99	chr20	52782346	52782346	T	A	CYP24A1	exonic	exonic	stopgain	stopgain	CYP24A1:NM_000782:exon5:c.A667T:p.R223X,CYP24A1:NM_001128915:exon5:c.A667T:p.R223X	3	AR	c.667A>T	p.Arg223*	n	PVS1, PM2	LP						.	.	.	.	.	.	2.471e-05	0	0	0	0	4.496e-05
SKSC_01_0083	CYP24A1	chr20:52789466:CCTT:['C']	49.29	PASS	0.455	0.455	0/1	CYP24A1	DM	rs777676129	NM_000782.5%3Ac.428_430delAAG	NP_000773.2%3Ap.(Glu143del)	Hypercalcaemia%2C_idiopathic_infantile"	-	chr20	52789467	52789469	CTT	-	CYP24A1	exonic	exonic	nonframeshift deletion	nonframeshift deletion	CYP24A1:NM_000782:exon2:c.428_430del:p.E143del,CYP24A1:NM_001128915:exon2:c.428_430del:p.E143del	0	AR	c.428_430delAAG	p.Glu143del	n	PM2, PM4, PP5_verystrong, BS2	P						.	.	.	.	.	.	0.0006	0	0.0003	0	0.0002	0.0009
SKSC_01_0094	CYP24A1	chr20:52774675:G:['A']	39.62	PASS	0.329	0.329	0/1	CYP24A1	DM	rs114368325	NM_000782.5%3Ac.1186C>T	NP_000773.2%3Ap.R396W	Hypercalcaemia%2C_idiopathic_infantile	0.54	chr20	52774675	52774675	G	A	CYP24A1	exonic	exonic	nonsynonymous SNV	nonsynonymous SNV	CYP24A1:NM_000782:exon9:c.C1186T:p.R396W,CYP24A1:NM_001128915:exon9:c.C1186T:p.R396W	9	AR	c.1186C>T	p.Arg396Trp	n	PM2, PM5, PP3, PP5_verystrong	P						0.0004	.	0.0014	.	0.001	.	0.0007	9.724e-05	0.0002	0	0.0009	0.0010
SKSC_01_0102	CYP24A1	chr20:52774674:C:['T']	50	PASS	0.5	0.5	0/1	CYP24A1	DM	rs143934667	NM_000782.5%3Ac.1187G>A	NP_000773.2%3Ap.R396Q	Hypercalcaemia	0.99	chr20	52774674	52774674	C	T	CYP24A1	exonic	exonic	nonsynonymous SNV	nonsynonymous SNV	CYP24A1:NM_000782:exon9:c.G1187A:p.R396Q,CYP24A1:NM_001128915:exon9:c.G1187A:p.R396Q	9	AR	c.1187G>A	p.Arg396Gln	n	PM2, PM5, PP2, PP5, PP3	LP						.	.	.	.	.	.	4.96e-05	0	8.675e-05	0	0	7.516e-05
SKSC_01_0140	CYP24A1	chr20:52773723:G:['A']	49.64		0.468		0/1	-	-	-	-	-	-	-	chr20	52773723	52773723	G	A	CYP24A1	exonic		stopgain		CYP24A1:NM_001128915:exon10:c.C1342T:p.R448X,CYP24A1:NM_000782:exon11:c.C1540T:p.R514X	2	AR	c.1540C>T	p.Arg514*	n	PM2, PVS1	LP		new variant		dismiss variant due to heterozygous stae, need to discuss the heterozygous state		.	.	.	.	.	.	3.83e-05	0	0	0	0	6.848e-05
SKSC_02_0093	CYP24A1	chr20:52789466:CCTT:['C']	606.93		1		1/1	CYP24A1	DM	rs777676129	NM_000782.5%3Ac.428_430delAAG	NP_000773.2%3Ap.(Glu143del)	Hypercalcaemia%2C_idiopathic_infantile"	-	chr20	52789467	52789469	CTT	-	CYP24A1	exonic		nonframeshift deletion		CYP24A1:NM_000782:exon2:c.428_430del:p.E143del,CYP24A1:NM_001128915:exon2:c.428_430del:p.E143del	0	AR	c.428_430delAAG	p.Glu143del	n	PM2, PM4, PP5_verystrong, BS2	P				hypocitraturia; no hypercalcemia; no elevated vitamin D levels		.	.	.	.	.	.	0.0006	0	0.0003	0	0.0002	0.0009
SKSC_02_0099	CYP24A1	chr20:52774674:C:['T']	43.45		0.364		0/1	CYP24A1	DM	rs143934667	NM_000782.5%3Ac.1187G>A	NP_000773.2%3Ap.R396Q	Hypercalcaemia	0.99	chr20	52774674	52774674	C	T	CYP24A1	exonic		nonsynonymous SNV		CYP24A1:NM_000782:exon9:c.G1187A:p.R396Q,CYP24A1:NM_001128915:exon9:c.G1187A:p.R396Q	9	AR	c.1187G>A	p.Arg396Gln	n	PM2, PM5, PP2, PP5, PP3	LP				heterozygosity		.	.	.	.	.	.	4.96e-05	0	8.675e-05	0	0	7.516e-05
SKSC_02_0154	CYP24A1	chr20:52774675:G:['A']	43.93		0.368		0/1	CYP24A1	DM	rs114368325	NM_000782.5%3Ac.1186C>T	NP_000773.2%3Ap.R396W	Hypercalcaemia%2C_idiopathic_infantile	0.54	chr20	52774675	52774675	G	A	CYP24A1	exonic		nonsynonymous SNV		CYP24A1:NM_000782:exon9:c.C1186T:p.R396W,CYP24A1:NM_001128915:exon9:c.C1186T:p.R396W	9	AR	c.1186C>T	p.Arg396Trp	n	PM2, PM5, PP3, PP5_verystrong	P				existing reports on monoallelic trait		0.0004	.	0.0014	.	0.001	.	0.0007	9.724e-05	0.0002	0	0.0009	0.001
SKSC_02_0173	CYP24A1	chr20:52789466:CCTT:['C']	697.24		1		1/1	CYP24A1	DM	rs777676129	NM_000782.5%3Ac.428_430delAAG	NP_000773.2%3Ap.(Glu143del)	Hypercalcaemia%2C_idiopathic_infantile"	-	chr20	52789467	52789469	CTT	-	CYP24A1	exonic		nonframeshift deletion		CYP24A1:NM_000782:exon2:c.428_430del:p.E143del,CYP24A1:NM_001128915:exon2:c.428_430del:p.E143del	0	AR	c.428_430delAAG	p.Glu143del	n	PM2, PM4, PP5_verystrong, BS2	P						.	.	.	.	.	.	0.0006	0	0.0003	0	0.0002	0.0009
SKSC_05_0097	CYP24A1	chr20:52788183:C:['T']	50	PASS	0.506	0.506	0/1	CYP24A1	DM	rs387907322	NM_000782.5%3Ac.476G>A	NP_000773.2%3Ap.R159Q	Hypercalcaemia%2C_idiopathic_infantile	0.94	chr20	52788183	52788183	C	T	CYP24A1	exonic	exonic	nonsynonymous SNV	nonsynonymous SNV	CYP24A1:NM_000782:exon3:c.G476A:p.R159Q,CYP24A1:NM_001128915:exon3:c.G476A:p.R159Q	10	AR	c.476G>A	p.Arg159Gln	n	PM2, PP3, PP5	LP						.	.	.	.	.	.	1.647e-05	9.61e-05	8.637e-05	0	0	0
SKSC_02_0127	FAM20A	chr17:66539855:G:['A']	47.89		0.422		0/1	FAM20A	DM	rs367720325	NM_017565.4%3Ac.727C>T	NP_060035.2%3Ap.R243*	Enamel-renal_syndrome	0.99	chr17	66539855	66539855	G	A	FAM20A	exonic		stopgain		FAM20A:NM_017565:exon5:c.C727T:p.R243X,FAM20A:NM_001243746:exon6:c.C313T:p.R105X	3	AR	c.727C>T	p.Arg243*	n	PVS1, PM2	P				heterozyosity		.	.	.	.	.	.	4.119e-05	0	0	0	0	5.994e-05
SKSC_01_0045	HOGA1	chr10:99344668:C:['T']	48.35	PASS	0.431	0.431	0/1	HOGA1	DM	rs758304537	NM_138413.4%3Ac.208C>T	NP_612422.2%3Ap.R70*	Hyperoxaluria%2C_primary_type_III	0.99	chr10	99344668	99344668	C	T	HOGA1	exonic	exonic	stopgain	stopgain	HOGA1:NM_001134670:exon1:c.C208T:p.R70X,HOGA1:NM_138413:exon1:c.C208T:p.R70X	2	AR	c.208C>T	p.Arg70*	n	PVS1, PM2, PP5	P						.	.	.	.	.	.	2.508e-05	0	0	0	0	1.518e-05
SKSC_01_0186	HOGA1	chr10:99359925:G:['T']	49.46		0.461		0/1	HOGA1	DM	rs185803104	NM_138413.4%3Ac.700+5G>T	-	Hyperoxaluria%2C_primary_type_III"	-	chr10	99359925	99359925	G	T	HOGA1	splicing					0	AR	c.700+5G>T		n	PM2, PP3, PP5	VUS	4					0.0006	.	0.0029	.	0.001	.	0.0011	0.0005	0.0014	0	0.0006	0.0016
SKSC_02_0123	HOGA1	chr10:99359925:G:['T']	49.72		0.472		0/1	HOGA1	DM	rs185803104	NM_138413.4%3Ac.700+5G>T	-	Hyperoxaluria%2C_primary_type_III"	-	chr10	99359925	99359925	G	T	HOGA1	splicing					0	AR	c.700+5G>T		n	PM2, PP3, PP5	VUS	4					0.0006	.	0.0029	.	0.001	.	0.0011	0.0005	0.0014	0	0.0006	0.0016
SKSC_01_0054	KCNJ1	chr11:128709549:A:['T']	49.34	PASS	0.456	0.456	0/1	-	-	-	-	-	-	-	chr11	128709549	128709549	A	T	KCNJ1	exonic	exonic	nonsynonymous SNV	nonsynonymous SNV	KCNJ1:NM_000220:exon2:c.T647A:p.L216H,KCNJ1:NM_153764:exon2:c.T590A:p.L197H,KCNJ1:NM_153765:exon3:c.T641A:p.L214H,KCNJ1:NM_153766:exon3:c.T590A:p.L197H,KCNJ1:NM_153767:exon4:c.T590A:p.L197H	10	AR	c.590T>A	p.Leu197His	n	PP3_strong, PM2	LP		new variant				.	.	.	.	.	.	.	.	.	.	.	.
SKSC_04_0030	MEN1	chr11:64575113:G:['A']	49.03	PASS	0.447	0.447	0/1	-	-	-	-	-	-	-	chr11	64575113	64575113	G	A	MEN1	exonic	exonic	nonsynonymous SNV	nonsynonymous SNV	MEN1:NM_000244:exon4:c.C709T:p.R237C,MEN1:NM_130799:exon4:c.C694T:p.R232C,MEN1:NM_130800:exon4:c.C709T:p.R237C,MEN1:NM_130801:exon4:c.C709T:p.R237C,MEN1:NM_130802:exon4:c.C709T:p.R237C,MEN1:NM_130803:exon4:c.C709T:p.R237C,MEN1:NM_130804:exon5:c.C709T:p.R237C	10	AD	c.694C>T	p.Arg232Cys	y	PM1, PM2, PP2, PP3	LP		ClinVar 457332				.	.	.	.	.	.	.	.	.	.	.	.
SKSC_06_0003	MEN1	chr11:64573771:G:['T']	50	PASS	0.516	0.516	0/1	-	-	-	-	-	-	-	chr11	64573771	64573771	G	T	MEN1	exonic	exonic	nonsynonymous SNV	nonsynonymous SNV	MEN1:NM_000244:exon7:c.C997A:p.H333N,MEN1:NM_130799:exon7:c.C982A:p.H328N,MEN1:NM_130800:exon7:c.C997A:p.H333N,MEN1:NM_130801:exon7:c.C997A:p.H333N,MEN1:NM_130802:exon7:c.C997A:p.H333N,MEN1:NM_130803:exon7:c.C997A:p.H333N,MEN1:NM_130804:exon8:c.C997A:p.H333N	7	AD	c.982C>A	p.His328Asn	y	PM1, PM2, PP2, PP3	LP		ClinVar 570014				.	.	.	.	.	.	.	.	.	.	.	.
SKSC_04_0135	OCRL	chrX:128695194:A:['G']	146.32	PASS	1	1	1	-	-	-	-	-	-	-	chrX	128695194	128695194	A	G	OCRL	exonic	exonic	nonsynonymous SNV	nonsynonymous SNV	OCRL:NM_000276:exon10:c.A863G:p.Y288C,OCRL:NM_001318784:exon10:c.A866G:p.Y289C,OCRL:NM_001587:exon10:c.A863G:p.Y288C	10	XL/XLR	c.863A>G	p.Tyr288Cys	n	PM2, PP3_moderate, PP2, PP4	LP		new variant				.	.	.	.	.	.	.	.	.	.	.	.
SKSC_02_0097	SLC12A1	chr15:48580320:AAG:['A']	41.06		0.34		0/1	-	-	-	-	-	-	-	chr15	48580321	48580322	AG	-	SLC12A1	exonic		frameshift deletion		SLC12A1:NM_000338:exon22:c.2711_2712del:p.K905Tfs*6,SLC12A1:NM_001184832:exon22:c.2711_2712del:p.K905Tfs*6	0	AR	c.2712_2713delGA	p.Lys905fs	n	PVS1, PM2	LP		new variant		heterozygosity
SKSC_04_0145	SLC12A1	chr15:48519351:C:['T']	42.43	PASS	0.351	0.351	0/1	-	-	-	-	-	-	-	chr15	48519351	48519351	C	T	SLC12A1	exonic	exonic	nonsynonymous SNV	nonsynonymous SNV	SLC12A1:NM_001184832:exon5:c.C704T:p.T235M	9	AR	c.704C>T	p.Thr235Met	n	PP3_strong, PM2	LP		new variant				0.0002	.	.	.	0.001	.	4.114e-05	0	0	0	0	9.897e-05
SKSC_01_0081	SLC22A12	chr11:64366395:G:['A']	50	PASS	0.495	0.495	0/1	-	-	-	-	-	-	-	chr11	64366395	64366395	G	A	SLC22A12	exonic	exonic	stopgain	stopgain	SLC22A12:NM_001276327:exon4:c.G746A:p.W249X,SLC22A12:NM_001276326:exon6:c.G968A:p.W323X,SLC22A12:NM_144585:exon6:c.G1070A:p.W357X,SLC22A12:NM_153378:exon6:c.G407A:p.W136X	3	AR/AD	c.1070G>A	p.Trp357*	y	PVS1, PM2	LP		ClinVar 1908931				0.0002	0.0008	.	.	.	.	2.671e-05	0.0003	0	0	0	0
SKSC_01_0092	SLC26A1	chr4:983502:C:['T']	48.41	PASS	0.432	0.432	0/1	-	-	-	-	-	-	-	chr4	983502	983502	C	T	SLC26A1	exonic	exonic	nonsynonymous SNV	nonsynonymous SNV	SLC26A1:NM_022042:exon3:c.G1225A:p.G409S,SLC26A1:NM_213613:exon4:c.G1225A:p.G409S	10	AR	c.1225G>A	p.Gly409Ser	n	PM2, PP3_strong	LP		new variant		harbors additional SLC26A1 c.1115G>A		.	.	.	.	.	.	0	0	0	0	0	0
SKSC_01_0144	SLC26A1	chr4:981736:A:['G']	50		0.51		0/1	-	-	-	-	-	-	-	chr4	981736	981736	A	G	IDUA	exonic		nonsynonymous SNV		IDUA:NM_000203:exon2:c.A298G:p.R100G	6	AR	c.298A>G	p.Arg100Gly	n	PM2, PM5, PP2, PP3	LP		ClinVar 2058952	calcium oxalate nephrolithiasis	dismiss variant due to heterozygous state		.	.	.	.	.	.	8.311e-05	0	0	0	0	0.0002
SKSC_04_0051	SLC26A1	chr4:983262:C:['T']	49.96	PASS	0.489	0.489	0/1	-	-	-	-	-	-	-	chr4	983262	983262	C	T	SLC26A1	exonic	exonic	nonsynonymous SNV	nonsynonymous SNV	SLC26A1:NM_022042:exon3:c.G1465A:p.G489R,SLC26A1:NM_213613:exon4:c.G1465A:p.G489R	10	AR	c.1465G>A	p.Gly489Arg	n	PP3_strong, PM2	LP		new variant				.	.	.	.	.	.	6.588e-05	0	0	0	0	0
SKSC_02_0247	SLC2A9	chr4:9836581:G:['A']	50	PASS	0.532	0.532	0/1	SLC2A9	DM	rs372201423	NM_020041.3%3Ac.1343C>T	NP_064425.2%3Ap.P448L	Renal_hypouricaemia%2C_type_2	0.34	chr4	9836581	9836581	G	A	SLC2A9	exonic	exonic	nonsynonymous SNV	nonsynonymous SNV	SLC2A9:NM_020041:exon11:c.C1343T:p.P448L,SLC2A9:NM_001001290:exon12:c.C1256T:p.P419L	8	AR/AD	c.1343C>T	p.Pro448Leu	n	PM2, PP3, PP5_strong	LP						.	.	.	.	.	.	9.083e-05	0.0002	0	0	0	0.0001
SKSC_03_0015	SLC2A9	chr4:9836514:TG:['T']	50	PASS	0.531	0.531	0/1	-	-	-	-	-	-	-	chr4	9836515	9836515	G	-	SLC2A9	exonic	exonic	frameshift deletion	frameshift deletion	SLC2A9:NM_020041:exon11:c.1409delC:p.P470Hfs*13,SLC2A9:NM_001001290:exon12:c.1322delC:p.P441Hfs*13	0	AR/AD	c.1409delC	p.Pro470fs	n	PVS1, PM2	LP		new variant
SKSC_06_0013	SLC2A9	chr4:9943671:T:['C']	50	PASS	0.536	0.536	0/1	-	-	-	-	-	-	-	chr4	9943671	9943671	T	C	SLC2A9	splice site	splicing				2	AR/AD	c.682-2A>G		n	PM2, PVS1	LP		new variant			NM_020041:exon6:c.682-2A>G;NM_001001290:exon7:c.595-2A>G	.	.	.	.	.	.	.	.	.	.	.	.
SKSC_01_0103	SLC34A1	chr5:176815326:AG:['A']	49.27	PASS	0.455	0.455	0/1	-	-	-	-	-	-	-	chr5	176815327	176815327	G	-	SLC34A1	exonic	exonic	frameshift deletion	frameshift deletion	SLC34A1:NM_001167579:exon8:c.890delG:p.N298Tfs*106,SLC34A1:NM_003052:exon8:c.890delG:p.N298Tfs*72	0	AR/AD	c.891delG	p.Asn298fs	n	PVS1, PM2, PP4, PP5	P		ClinVar 2029385		hypophosphatemia
SKSC_02_0084	SLC34A1	chr5:176813493:G:['GGATCCTGGTGACCGTGCTGGT']	49.97		0.495		0/1	SLC34A1	DM	rs769409705	NM_003052.5%3Ac.458G>T	NP_003043.3%3Ap.G153V	Hypercalcaemia%2C_idiopathic_infantile	0.6	chr5	176813493	176813493	-	GATCCTGGTGACCGTGCTGGT	SLC34A1	exonic		nonframeshift insertion		SLC34A1:NM_001167579:exon5:c.458_459insGATCCTGGTGACCGTGCTGGT:p.V160_Q161insILVTVLV,SLC34A1:NM_003052:exon5:c.458_459insGATCCTGGTGACCGTGCTGGT:p.V160_Q161insILVTVLV	0	AR/AD	c.460_480dupATCCTGGTGACCGTGCTGGTG	p.Ile154_Val160dup	n	PM2, PM4, PM1, PP5	LP				likely pathogenic; low levels of tubular phosphate reabsorption (2,65mg/dL -> is still in the ref-range, however, at the lower limit (2,60))		.	.	.	.	.	.	2.473e-05	0	0	0	0	4.501e-05
SKSC_02_0124	SLC34A1	chr5:176814873:C:['T']	50		0.59		0/1	-	-	-	-	-	-	-	chr5	176814873	176814873	C	T	SLC34A1	exonic		nonsynonymous SNV		SLC34A1:NM_001167579:exon6:c.C643T:p.R215W,SLC34A1:NM_003052:exon6:c.C643T:p.R215W	10	AR/AD	c.643C>T	p.Arg215Trp	n	PM2, PP3, PP5, PP4	LP		UniProt VAR_077917; https://jasn.asnjournals.org/content/27/2/604.long		ACMG criteria not complete; patient has hypophosphatemia; variant rather affects splice site of exon 6		0.0002	0.0008	.	.	.	.	0.0001	0.0001	0	0	0	0.0002
SKSC_01_0022	SLC34A3	chr9:140128693:G:['T']	46.85	PASS	0.405	0.405	0/1	SLC34A3	DM	rs121918234	NM_080877.2%3Ac.1058G>T	NP_543153.1%3Ap.R353L	Hereditary_hypophosphataemic_rickets_with_hypercalciuria	0.245	chr9	140128693	140128693	G	T	SLC34A3	exonic	exonic	nonsynonymous SNV	nonsynonymous SNV	SLC34A3:NM_001177316:exon10:c.G1058T:p.R353L,SLC34A3:NM_001177317:exon10:c.G1058T:p.R353L,SLC34A3:NM_080877:exon10:c.G1058T:p.R353L	8	AR	c.1058G>T	p.Arg353Leu	n	PM2, PP5_strong	LP				has vitamin D and phosphorous supplementation		.	.	.	.	.	.	3.986e-05	0	0	0	0	7.139e-05
SKSC_01_0060	SLC34A3	chr9:140127157:T:['C']	50	PASS	0.553	0.553	0/1	SLC34A3	DM	rs201293634	NM_080877.2%3Ac.304+2T>C	-	Hereditary_hypophosphataemic_rickets_with_hypercalciuria	0.41	chr9	140127157	140127157	T	C	SLC34A3	splice site	splicing				2	AR	c.304+2T>C			PVS1, PM2, PP5	P					NM_001177317:exon4:c.304+2T>C;NM_001177316:exon4:c.304+2T>C;NM_080877:exon4:c.304+2T>C	0.0002	.	.	.	0.001	.	3.339e-05	0	0	0	0	4.586e-05
SKSC_01_0195	SLC34A3	chr9:140127157:T:['C']	50		0.514		0/1	SLC34A3	DM	rs201293634	NM_080877.2%3Ac.304+2T>C	-	Hereditary_hypophosphataemic_rickets_with_hypercalciuria	0.41	chr9	140127157	140127157	T	C	SLC34A3	splice site					2	AR	c.304+2T>C			PVS1, PM2, PP5	P				dismiss variant due to heterozygous status	NM_001177317:exon4:c.304+2T>C;NM_001177316:exon4:c.304+2T>C;NM_080877:exon4:c.304+2T>C	0.0002	.	.	.	0.001	.	3.339e-05	0	0	0	0	4.586e-05
SKSC_02_0022	SLC34A3	chr9:140127589:TGGGCTGGGGCTGCAGTGGCAGCCCCAGCCC:['T']	50		0.51		0/1	SLC34A3	DM	rs746082077	NM_080877.2%3Ac.560+27_561-38del30	-	Hereditary_hypophosphataemic_rickets_with_hypercalciuria"	-	chr9	140127590	140127619	GGGCTGGGGCTGCAGTGGCAGCCCCAGCCC	-	SLC34A3	intronic with effect	intronic with effect				0	AR/AD	c.560+23_561-42delGGGCTGGGGCTGCAGTGGCAGCCCCAGCCC		n	PM2, PP5_strong	LP						.	.	.	.	.	.	0.0002	0.0004	0.0001	0	0	0.0003
SKSC_02_0023	SLC34A3	chr9:140126570:CT:['C']	49.25		0.454		0/1	-	-	-	-	-	-	-	chr9	140126571	140126571	T	-	SLC34A3	exonic		frameshift deletion		SLC34A3:NM_001177316:exon3:c.133delT:p.W45Gfs*5,SLC34A3:NM_001177317:exon3:c.133delT:p.W45Gfs*5,SLC34A3:NM_080877:exon3:c.133delT:p.W45Gfs*5	0	AR	c.133delT	p.Trp45fs	n	PVS1, PM2	LP		new variant	renal phosphate wasting	heterozyosity
SKSC_02_0061	SLC34A3	chr9:140129093:CCT:['C']	50		0.516		0/1	SLC34A3	DM	rs757714479	NM_080877.2%3Ac.1248_1249delCT	NP_543153.1%3Ap.(Leu417Thrfs*175)	Renal_hypophosphataemia"	-	chr9	140129094	140129095	CT	-	SLC34A3	exonic		frameshift deletion		SLC34A3:NM_001177316:exon12:c.1246_1247del:p.L417Tfs*174,SLC34A3:NM_001177317:exon12:c.1246_1247del:p.L417Tfs*174,SLC34A3:NM_080877:exon12:c.1246_1247del:p.L417Tfs*174	0	AR	c.1248_1249delCT	p.Leu417fs	n	PVS1, PM2, PP5	P			renal phosphate wasting	heterozyosity		.	.	.	.	.	.	5.095e-05	0	0.0004	0	0	1.551e-05
SKSC_02_0074	SLC34A3	chr9:140128361:AGAACAGCACAGCCCCGGCGGACAGGCTGCCCTGTGAGGCCCGGCCCACCCCAAGCCCCCTACACCCCCCACACTCCCCCTCACCGGCCCCTACATGGAGAG:['A']	50.08		0.454		0/1	SLC34A3	DM	-	NM_080877.2%3Ac.925+20_926-48del101	-	Hereditary_hypophosphataemic_rickets_with_hypercalciuria"	-	chr9	140128362	140128462	GAACAGCACAGCCCCGGCGGACAGGCTGCCCTGTGAGGCCCGGCCCACCCCAAGCCCCCTACACCCCCCACACTCCCCCTCACCGGCCCCTACATGGAGAG	-	SLC34A3	exonic		frameshift deletion		SLC34A3:NM_001177316:exon9:c.894_925del:p.N299Pfs*282,SLC34A3:NM_001177317:exon9:c.894_925del:p.N299Pfs*282,SLC34A3:NM_080877:exon9:c.894_925del:p.N299Pfs*282	0	AR	c.894_925+69del	p.Asn299fs	n	PVS1, PP5, PP4	P			renal phosphate wasting	heterozyosity		.	.	.	.	.	.	.	.	.	.	.	.
SKSC_05_0009	SLC34A3	chr9:140127589:TGGGCTGGGGCTGCAGTGGCAGCCCCAGCCC:['T']	50	PASS	0.635	0.635	0/1	SLC34A3	DM	rs746082077	NM_080877.2%3Ac.560+27_561-38del30	-	Hereditary_hypophosphataemic_rickets_with_hypercalciuria"	-	chr9	140127590	140127619	GGGCTGGGGCTGCAGTGGCAGCCCCAGCCC	-	SLC34A3	intronic with effect	intronic with effect				0	AR/AD	c.560+23_561-42delGGGCTGGGGCTGCAGTGGCAGCCCCAGCCC		n	PM2, PP5_strong	LP						.	.	.	.	.	.	0.0002	0.0004	0.0001	0	0	0.0003
SKSC_05_0086	SLC34A3	chr9:140127157:T:['C']	46.63	PASS	0.402	0.402	0/1	SLC34A3	DM	rs201293634	NM_080877.2%3Ac.304+2T>C	-	Hereditary_hypophosphataemic_rickets_with_hypercalciuria	0.41	chr9	140127157	140127157	T	C	SLC34A3	splicing	splicing				2	AR	c.304+2T>C			PVS1, PM2, PP5	P					NM_001177317:exon4:c.304+2T>C;NM_001177316:exon4:c.304+2T>C;NM_080877:exon4:c.304+2T>C	0.0002	.	.	.	0.001	.	3.339e-05	0	0	0	0	4.586e-05
SKSC_01_0020	SLC3A1	chr2:44528224:G:['T']	426.71	PASS	0.993	0.993	1/1	SLC3A1	DM	rs567478582	NM_000341.4%3Ac.1094G>T	NP_000332.2%3Ap.R365L	Cystinuria	0.8833333333333333	chr2	44528224	44528224	G	T	SLC3A1	exonic	exonic	nonsynonymous SNV	nonsynonymous SNV	SLC3A1:NM_000341:exon6:c.G1094T:p.R365L	10	AR	c.1094G>T	p.Arg365Leu	n	PM2, PM5, PP2, PP3, PP5	LP				oxalate nephrolithiasis		.	.	.	.	.	.	1.648e-05	0	0	0	0	1.499e-05
SKSC_01_0038	SLC3A1	chr2:44539792:T:['C']	50	PASS	0.561	0.561	0/1	SLC3A1	DM	rs121912691	NM_000341.4%3Ac.1400T>C	NP_000332.2%3Ap.M467T	Cystinuria	0.34	chr2	44539792	44539792	T	C	SLC3A1	exonic	exonic	nonsynonymous SNV	nonsynonymous SNV	SLC3A1:NM_000341:exon8:c.T1400C:p.M467T	8	AR	c.1400T>C	p.Met467Thr	n	PS1, PM2, PM5, PM1, PM2, PP3, PP5	P		https://pubmed.ncbi.nlm.nih.gov/28717662/; 10.1111/j.1399-0004.2004.00393.x	cystinuria			0.0004	.	.	.	0.001	0.001	0.0027	0.0011	0.0008	0	0	0.0045
SKSC_01_0045	SLC3A1	chr2:44547431:T:['G']	293.74	PASS	0.99	0.99	1/1	SLC3A1	DM	-	NM_000341.4%3Ac.1711T>A	NP_000332.2%3Ap.C571S	Cystinuria	0.64	chr2	44547431	44547431	T	G	SLC3A1	exonic	exonic	nonsynonymous SNV	nonsynonymous SNV	SLC3A1:NM_000341:exon10:c.T1711G:p.C571G	9	AR	c.1711T>G	p.Cys571Gly	n	PM1, PM2, PP2, PP3	LP						.	.	.	.	.	.	.	.	.	.	.	.
SKSC_01_0139	SLC3A1	chr2:44539792:T:['C']	47.39		0.381		0/1	SLC3A1	DM	rs121912691	NM_000341.4%3Ac.1400T>C	NP_000332.2%3Ap.M467T	Cystinuria	0.34	chr2	44539792	44539792	T	C	SLC3A1	exonic		nonsynonymous SNV		SLC3A1:NM_000341:exon8:c.T1400C:p.M467T	8	AR	c.1400T>C	p.Met467Thr	n	PS1, PM2, PM5, PM1, PM2, PP3, PP5	P		https://pubmed.ncbi.nlm.nih.gov/28717662/; reported several times	Cystinuria	pathogenic, reported several times; patient had several stones without cystine		0.0004	.	.	.	0.001	0.001	0.0027	0.0011	0.0008	0	0	0.0045
SKSC_01_0155	SLC3A1	chr2:44539792:T:['C']	48.59		0.435		0/1	SLC3A1	DM	rs121912691	NM_000341.4%3Ac.1400T>C	NP_000332.2%3Ap.M467T	Cystinuria	0.34	chr2	44539792	44539792	T	C	SLC3A1	exonic		nonsynonymous SNV		SLC3A1:NM_000341:exon8:c.T1400C:p.M467T	8	AR	c.1400T>C	p.Met467Thr	n	PS1, PM2, PM5, PM1, PM2, PP3, PP5	P		https://pubmed.ncbi.nlm.nih.gov/28717662/; 10.1111/j.1399-0004.2004.00393.x	cystinuria	phenotype not as expected		0.0004	.	.	.	0.001	0.001	0.0027	0.0011	0.0008	0	0	0.0045
SKSC_01_0156	SLC3A1	chr2:44539792:T:['C']	209.53		1		1/1	SLC3A1	DM	rs121912691	NM_000341.4%3Ac.1400T>C	NP_000332.2%3Ap.M467T	Cystinuria	0.34	chr2	44539792	44539792	T	C	SLC3A1	exonic		nonsynonymous SNV		SLC3A1:NM_000341:exon8:c.T1400C:p.M467T	8	AR	c.1400T>C	p.Met467Thr	n	PS1, PM2, PM5, PM1, PM2, PP3, PP5, PP4	P		https://pubmed.ncbi.nlm.nih.gov/28717662/; 10.1111/j.1399-0004.2004.00393.x	cystinuria	phenotyp as expected		0.0004	.	.	.	0.001	0.001	0.0027	0.0011	0.0008	0	0	0.0045
SKSC_01_0165	SLC3A1	chr2:44539792:T:['C']	50		0.494		0/1	SLC3A1	DM	rs121912691	NM_000341.4%3Ac.1400T>C	NP_000332.2%3Ap.M467T	Cystinuria	0.34	chr2	44539792	44539792	T	C	SLC3A1	exonic		nonsynonymous SNV		SLC3A1:NM_000341:exon8:c.T1400C:p.M467T	8	AR	c.1400T>C	p.Met467Thr	n	PS1, PM2, PM5, PM1, PM2, PP3, PP5	P		https://pubmed.ncbi.nlm.nih.gov/28717662/; 10.1111/j.1399-0004.2004.00393.x	cystinuria	phenotype not as expected		0.0004	.	.	.	0.001	0.001	0.0027	0.0011	0.0008	0	0	0.0045
SKSC_01_0167	SLC3A1	chr2:44513213:C:['T']	46.32		0.397		0/1	SLC3A1	DM	rs200483989	NM_000341.4%3Ac.808C>T	NP_000332.2%3Ap.R270*	Cystinuria	0.99	chr2	44513213	44513213	C	T	SLC3A1	exonic		stopgain		SLC3A1:NM_000341:exon4:c.C808T:p.R270X	3	AR	c.808C>T	p.Arg270*	n	PVS1, PM2, PP5	LP		https://pubmed.ncbi.nlm.nih.gov/28717662/	cystinuria	phenotype not as expected		.	.	.	.	.	.	0.0002	0	0	0	0	0.0004
SKSC_01_0193	SLC3A1	chr2:44539758:C:['T']	36.33		0.304		0/1	SLC3A1	DM	rs139251285	NM_000341.4%3Ac.1366C>T	NP_000332.2%3Ap.R456C	Cystinuria	0.83	chr2	44539758	44539758	C	T	SLC3A1	exonic		nonsynonymous SNV		SLC3A1:NM_000341:exon8:c.C1366T:p.R456C	10	AR	c.1366C>T	p.Arg456Cys	n	PM2, PP3, PP2, PP5, PP4	LP				phenotype resembles genotype; UniProt pathogenic		0.0002	.	.	.	0.001	.	4.121e-05	0	0	0	0	4.497e-05
SKSC_02_0150	SLC3A1	chr2:44531467:C:['T']	49.72		0.471		0/1	SLC3A1	DM	-	NM_000341.4%3Ac.1322C>G	NP_000332.2%3Ap.P441R	Cystinuria	0.441667	chr2	44531467	44531467	C	T	SLC3A1	exonic		nonsynonymous SNV		SLC3A1:NM_000341:exon7:c.C1322T:p.P441L	10	AR	c.1322C>T	p.Pro441Leu	n	PM2, PP2, PP3_strong	LP				heterozyosity		.	.	.	.	.	.	8.244e-06	0	0	0	0	1.499e-05
SKSC_02_0212	SLC3A1	chr2:44528268:T:['C']	50	PASS	0.5	0.5	0/1	SLC3A1	DM	rs766198611	NM_000341.4%3Ac.1136+2T>C	-	Cystinuria	0.59	chr2	44528268	44528268	T	C	SLC3A1	splicing	splicing				1	AR	c.1136+2T>C		n	PVS1, PM2	LP					NM_000341:exon6:c.1136+2T>C	.	.	.	.	.	.	7.981e-05	0	0	0	0	0.0001
SKSC_02_0215	SLC3A1	chr2:44539792:T:['C']	50	PASS	0.521	0.521	0/1	SLC3A1	DM	rs121912691	NM_000341.4%3Ac.1400T>C	NP_000332.2%3Ap.M467T	Cystinuria	0.34	chr2	44539792	44539792	T	C	SLC3A1	exonic	exonic	nonsynonymous SNV	nonsynonymous SNV	SLC3A1:NM_000341:exon8:c.T1400C:p.M467T	8	AR	c.1400T>C	p.Met467Thr	n	PS1, PM2, PM5, PM1, PM2, PP3, PP5	P		https://pubmed.ncbi.nlm.nih.gov/28717662/; 10.1111/j.1399-0004.2004.00393.x	cystinuria			0.0004	.	.	.	0.001	0.001	0.0027	0.0011	0.0008	0	0	0.0045
SKSC_02_0221	SLC3A1	chr2:44539792:T:['C']	49.98	PASS	0.492	0.492	0/1	SLC3A1	DM	rs121912691	NM_000341.4%3Ac.1400T>C	NP_000332.2%3Ap.M467T	Cystinuria	0.34	chr2	44539792	44539792	T	C	SLC3A1	exonic	exonic	nonsynonymous SNV	nonsynonymous SNV	SLC3A1:NM_000341:exon8:c.T1400C:p.M467T	8	AR	c.1400T>C	p.Met467Thr	n	PS1, PM2, PM5, PM1, PM2, PP3, PP5	P		https://pubmed.ncbi.nlm.nih.gov/28717662/; 10.1111/j.1399-0004.2004.00393.x	cystinuria			0.0004	.	.	.	0.001	0.001	0.0027	0.0011	0.0008	0	0	0.0045
SKSC_02_0264	SLC3A1	chr2:44539792:T:['C']	47.2	PASS	0.41	0.41	0/1	SLC3A1	DM	rs121912691	NM_000341.4%3Ac.1400T>C	NP_000332.2%3Ap.M467T	Cystinuria	0.34	chr2	44539792	44539792	T	C	SLC3A1	exonic	exonic	nonsynonymous SNV	nonsynonymous SNV	SLC3A1:NM_000341:exon8:c.T1400C:p.M467T	8	AR	c.1400T>C	p.Met467Thr	n	PS1, PM2, PM5, PM1, PM2, PP3, PP5	P		https://pubmed.ncbi.nlm.nih.gov/28717662/; 10.1111/j.1399-0004.2004.00393.x	cystinuria			0.0004	.	.	.	0.001	0.001	0.0027	0.0011	0.0008	0	0	0.0045
SKSC_04_0075	SLC3A1	chr2:44513174:A:['G']	42.9	PASS	0.357	0.357	0/1	-	-	-	-	-	-	-	chr2	44513174	44513174	A	G	SLC3A1	exonic	exonic	nonsynonymous SNV	nonsynonymous SNV	SLC3A1:NM_000341:exon4:c.A769G:p.S257G	10	AR	c.769A>G	p.Ser257Gly	n	PP3_strong, PM2, PP2	LP		new variant				.	.	.	.	.	.	1.647e-05	0	0	0	0	2.997e-05
SKSC_04_0128	SLC3A1	chr2:44508562:C:['T']	48.14	PASS	0.427	0.427	0/1	SLC3A1	DM	rs369641941	NM_000341.4%3Ac.647C>T	NP_000332.2%3Ap.T216M	Cystinuria	0.82	chr2	44508562	44508562	C	T	SLC3A1	exonic	exonic	nonsynonymous SNV	nonsynonymous SNV	SLC3A1:NM_000341:exon3:c.C647T:p.T216M	10	AR	c.647C>T	p.Thr216Met	n	PM2, PP2, PP3_strong, PP5_strong	P						.	.	.	.	.	.	6.6e-05	0	0	0.0001	0.0002	9e-05
SKSC_05_0010	SLC3A1	chr2:44531467:C:['T']	49.86	PASS	0.48	0.48	0|1	SLC3A1	DM	-	NM_000341.4%3Ac.1322C>G	NP_000332.2%3Ap.P441R	Cystinuria	0.4416666666666667	chr2	44531467	44531467	C	T	SLC3A1	exonic	exonic	nonsynonymous SNV	nonsynonymous SNV	SLC3A1:NM_000341:exon7:c.C1322T:p.P441L	10	AR	c.1322C>T	p.Pro441Leu	n	PM2, PP2, PP3_strong	LP			cystinuria, check for deletion			.	.	.	.	.	.	8.244e-06	0	0	0	0	1.499e-05
SKSC_05_0022	SLC3A1	chr2:44539792:T:['C']	44.44	PASS	0.372	0.372	0/1	SLC3A1	DM	rs121912691	NM_000341.4%3Ac.1400T>C	NP_000332.2%3Ap.M467T	Cystinuria	0.34	chr2	44539792	44539792	T	C	SLC3A1	exonic	exonic	nonsynonymous SNV	nonsynonymous SNV	SLC3A1:NM_000341:exon8:c.T1400C:p.M467T	8	AR	c.1400T>C	p.Met467Thr	n	PS1, PM2, PM5, PM1, PM2, PP3, PP5	P		https://pubmed.ncbi.nlm.nih.gov/28717662/; 10.1111/j.1399-0004.2004.00393.x	cystinuria			0.0004	.	.	.	0.001	0.001	0.0027	0.0011	0.0008	0	0	0.0045
SKSC_05_0022	SLC3A1	chr2:44527229:G:['A']	38.33	PASS	0.31	0.31	0/1	SLC3A1	DM	rs772810111	NM_000341.4%3Ac.1011G>A	NP_000332.2%3Ap.P337%3D	Cystinuria"	-	chr2	44527229	44527229	G	A	SLC3A1	splicing region	splicing region	synonymous SNV		SLC3A1:NM_000341:exon5:c.G1011A:p.P337P	0	AR	c.1011G>A	p.Pro337Pro	n	PM2, PP3_moderate, PP5_strong	P		PMID:28717662	variants leads to skipping of exon 5			.	.	.	.	.	.	1.652e-05	0	0	0.0001	0	1.502e-05
SKSC_05_0024	SLC3A1	chr2:44539816:C:['T']	49.58	PASS	0.463	0.463	1|0	-	-	-	-	-	-	-	chr2	44539816	44539816	C	T	SLC3A1	exonic	exonic	nonsynonymous SNV	nonsynonymous SNV	SLC3A1:NM_000341:exon8:c.C1424T:p.T475I	9	AR	c.1424C>T	p.Thr475Ile	n	PM1, PM2_supporting, PP2, PP3, PP4	LP		new variant	cystine stone			.	.	.	.	.	.	.	.	.	.	.	.
SKSC_05_0024	SLC3A1	chr2:44539792:T:['C']	49.84	PASS	0.477	0.477	0|1	SLC3A1	DM	rs121912691	NM_000341.4%3Ac.1400T>C	NP_000332.2%3Ap.M467T	Cystinuria	0.34	chr2	44539792	44539792	T	C	SLC3A1	exonic	exonic	nonsynonymous SNV	nonsynonymous SNV	SLC3A1:NM_000341:exon8:c.T1400C:p.M467T	8	AR	c.1400T>C	p.Met467Thr	n	PS1, PM2, PM5, PM1, PM2, PP3, PP5, PP4	P		https://pubmed.ncbi.nlm.nih.gov/28717662/; 10.1111/j.1399-0004.2004.00393.x	cystinuria			0.0004	.	.	.	0.001	0.001	0.0027	0.0011	0.0008	0	0	0.0045
SKSC_06_0006	SLC3A1	chr2:44539792:T:['C']	50	PASS	0.566	0.566	0/1	SLC3A1	DM	rs121912691	NM_000341.4%3Ac.1400T>C	NP_000332.2%3Ap.M467T	Cystinuria	0.34	chr2	44539792	44539792	T	C	SLC3A1	exonic	exonic	nonsynonymous SNV	nonsynonymous SNV	SLC3A1:NM_000341:exon8:c.T1400C:p.M467T	8	AR	c.1400T>C	p.Met467Thr	n	PS1, PM2, PM5, PM1, PM2, PP3, PP5	P		https://pubmed.ncbi.nlm.nih.gov/28717662/; 10.1111/j.1399-0004.2004.00393.x	cystinuria			0.0004	.	.	.	0.001	0.001	0.0027	0.0011	0.0008	0	0	0.0045
SKSC_01_0150	SLC4A1	chr17:42331864:G:['A']	47.63		0.407		0/1	SLC4A1	DM	-	NM_000342.4%3Ac.2057C>T	NP_000333.1%3Ap.T686M	Spherocytosis	0.74	chr17	42331864	42331864	G	A	SLC4A1	exonic		nonsynonymous SNV		SLC4A1:NM_000342:exon16:c.C2057T:p.T686M	9	AD/AR	c.2057C>T	p.Thr686Met	n	PM2, PP3	LP			distal renal tubular acidosis	not pathogenic to ACMG		.	.	.	.	.	.	8.427e-05	0	8.764e-05	0	0	0.0001
SKSC_02_0012	SLC4A1	chr17:42335470:C:['T']	49.76		0.473		0/1	-	-	-	-	-	-	-	chr17	42335470	42335470	C	T	SLC4A1	exonic		nonsynonymous SNV		SLC4A1:NM_000342:exon11:c.G1166A:p.R389H	10	AD/AR	c.1166G>A	p.Arg389His	n	PP3_strong, PM2, PP4	LP		new variant	distal renal tubular acidosis			.	.	.	.	.	.	1.65e-05	9.669e-05	0	0	0	1.501e-05
SKSC_02_0127	SLC4A1	chr17:42335470:C:['T']	38.25		0.318		0/1	-	-	-	-	-	-	-	chr17	42335470	42335470	C	T	SLC4A1	exonic		nonsynonymous SNV		SLC4A1:NM_000342:exon11:c.G1166A:p.R389H	10	AD/AR	c.1166G>A	p.Arg389His	n	PP3_strong, PM2, PP4	LP		new variant	distal renal tubular acidosis			.	.	.	.	.	.	1.65e-05	9.669e-05	0	0	0	1.501e-05
SKSC_02_0265	SLC4A1	chr17:42336694:T:['A']	49.84	PASS	0.479	0.479	0/1	-	-	-	-	-	-	-	chr17	42336694	42336694	T	A	SLC4A1	exonic	exonic	nonsynonymous SNV	nonsynonymous SNV	SLC4A1:NM_000342:exon9:c.A713T:p.E238V	5	AR/AD	c.713A>T	p.Glu238Val	n	PM2, PP5_strong	LP		ClinVar 1343088, PMID: 35738466 (homozygous)				0.0026	.	.	.	.	0.013	0.0018	0	8.977e-05	0	0	1.599e-05
SKSC_04_0070	SLC4A1	chr17:42327836:A:['G']	48.76		0.439		0/1	SLC4A1	DM	-	NM_000342.4%3Ac.2726T>C	NP_000333.1%3Ap.M909T	Distal_renal_tubular_acidosis	0.99	chr17	42327836	42327836	A	G	SLC4A1	exonic		nonsynonymous SNV		SLC4A1:NM_000342:exon20:c.T2726C:p.M909T	9	AD/AR	c.2726T>C	p.Met909Thr	n	PS3, PM2, PP3, PP5	LP		10.1681/ASN.2012020112	distal renal tubular acidosis	applied PS3 due to functional studies		.	.	.	.	.	.	.	.	.	.	.	.
SKSC_01_0100	SLC7A9	chr19:33353469:G:['C']	49.9	PASS	0.478	0.478	0|1	-	-	-	-	-	-	-	chr19	33353469	33353469	G	C	SLC7A9	exonic	exonic	nonsynonymous SNV	nonsynonymous SNV	SLC7A9:NM_001126335:exon5:c.C502G:p.L168V,SLC7A9:NM_001243036:exon5:c.C502G:p.L168V,SLC7A9:NM_014270:exon5:c.C502G:p.L168V	6	AR/AD	c.502C>G	p.Leu168Val	n	PM1, PM2, PP2, PP4	LP		new variant		cystine stone		.	.	.	.	.	.	8.241e-06	0	0	0	0	1.499e-05
SKSC_01_0100	SLC7A9	chr19:33353462:ACGCT:['A']	49.9	PASS	0.478	0.478	0|1	-	-	-	-	-	-	-	chr19	33353463	33353466	CGCT	-	SLC7A9	exonic	exonic	frameshift deletion	frameshift deletion	SLC7A9:NM_001126335:exon5:c.505_508del:p.S169Cfs*17,SLC7A9:NM_001243036:exon5:c.505_508del:p.S169Cfs*17,SLC7A9:NM_014270:exon5:c.505_508del:p.S169Cfs*17;SLC7A9:NM_001126335:exon5:c.505_508del:p.S169Cfs*17,SLC7A9:NM_001243036:exon5:c.505_508del:p.S169Cfs*17,SLC7A9:NM_014270:exon5:c.505_508del:p.S169Cfs*17	0	AR/AD	c.505_508delAGCG	p.Ser169fs	n	PVS1, PM2, PP4	LP		new variant		cystine stone		.	.	.	.	.	.	8.241e-06	0	0	0	0	1.499e-05
SKSC_01_0106	SLC7A9	chr19:33353427:C:['T']	49.77	PASS	0.474	0.474	0/1	SLC7A9	DM?	rs79389353	NM_014270.5%3Ac.544G>A	NP_055085.1%3Ap.A182T	Cystinuria%2C_non-type_I	0.6	chr19	33353427	33353427	C	T	SLC7A9	exonic	exonic	nonsynonymous SNV	nonsynonymous SNV	SLC7A9:NM_001126335:exon5:c.G544A:p.A182T,SLC7A9:NM_001243036:exon5:c.G544A:p.A182T,SLC7A9:NM_014270:exon5:c.G544A:p.A182T	6	AR/AD	c.544G>A	p.Ala182Thr	n	PM1, PM2, PP2, PP5_verystrong	P						0.001	.	0.0014	.	0.004	.	0.0027	0.0009	0.0011	0	0.0005	0.0045
SKSC_01_0133	SLC7A9	chr19:33353113:C:['CT']	50		0.5		0/1	SLC7A9	DM	rs745319034	NM_014270.5%3Ac.614dupA	NP_055085.1%3Ap.(Asn206Glufs*3)	Cystinuria%2C_non-type_I"	-	chr19	33353113	33353113	-	T	SLC7A9	exonic		frameshift insertion		SLC7A9:NM_001126335:exon6:c.614dupA:p.N206Efs*2,SLC7A9:NM_001243036:exon6:c.614dupA:p.N206Efs*2,SLC7A9:NM_014270:exon6:c.614dupA:p.N206Efs*2	0	AR/AD	c.614dupA	p.Asn206fs	n	PVS1, PM2, PP5, PP4	P				heterozygous or compound heterozygous		.	.	.	.	.	.	0.0001	9.671e-05	8.673e-05	0	0	0.0002
SKSC_01_0133	SLC7A9	chr19:33353126:G:['T']	50		0.518		0/1	SLC7A9	DM	rs749913021	NM_014270.5%3Ac.605-3C>A	-	Cystinuria"	-	chr19	33353126	33353126	G	T	SLC7A9	splicing					0	AR/AD	c.605-3C>A		n	PVS1, PM2, PP3, PP4	LP	4			compound heterozygous		.	.	.	.	.	.	8.315e-06	0	0	0	0	1.517e-05
SKSC_01_0200	SLC7A9	chr19:33355561:G:['A']	49.93		0.486		0/1	SLC7A9	DM	rs769448665	NM_014270.5%3Ac.209C>T	NP_055085.1%3Ap.A70V	Cystinuria	0.23	chr19	33355561	33355561	G	A	SLC7A9	exonic		nonsynonymous SNV		SLC7A9:NM_001126335:exon3:c.C209T:p.A70V,SLC7A9:NM_001243036:exon3:c.C209T:p.A70V,SLC7A9:NM_014270:exon3:c.C209T:p.A70V	4	AR/AD	c.209C>T	p.Ala70Val	n	PM1, PM2, PP2, PP5	LP		10.1093/hmg/10.4.305		Calciumoxalate stone		.	.	.	.	.	.	1.649e-05	0	0.0002	0	0	0
SKSC_02_0120	SLC7A9	chr19:33353427:C:['T']	49.85		0.479		0/1	SLC7A9	DM?	rs79389353	NM_014270.5%3Ac.544G>A	NP_055085.1%3Ap.A182T	Cystinuria%2C_non-type_I	0.6	chr19	33353427	33353427	C	T	SLC7A9	exonic		nonsynonymous SNV		SLC7A9:NM_001126335:exon5:c.G544A:p.A182T,SLC7A9:NM_001243036:exon5:c.G544A:p.A182T,SLC7A9:NM_014270:exon5:c.G544A:p.A182T	6	AR/AD	c.544G>A	p.Ala182Thr	n	PM1, PM2, PP2, PP5	P						0.001	.	0.0014	.	0.004	.	0.0027	0.0009	0.0011	0	0.0005	0.0045
SKSC_03_0037	SLC7A9	chr19:33355167:C:['T']	50	PASS	0.559	0.559	0/1	SLC7A9	DM	rs121908480	NM_014270.5%3Ac.313G>A	NP_055085.1%3Ap.G105R	Cystinuria%2C_non-type_I	0.55	chr19	33355167	33355167	C	T	SLC7A9	exonic	exonic	nonsynonymous SNV	nonsynonymous SNV	SLC7A9:NM_001126335:exon4:c.G313A:p.G105R,SLC7A9:NM_001243036:exon4:c.G313A:p.G105R,SLC7A9:NM_014270:exon4:c.G313A:p.G105R	10	AR/AD	c.313G>A	p.Gly105Arg	n	PM1, PM5, PP2, PP3, PP5_verystrong	P		PMID:11157794				0.0006	.	.	.	0.003	.	0.0002	0	0	0	0	0.0004
SKSC_04_0062	SLC7A9	chr19:33353427:C:['T']	50	PASS	0.509	0.509	0/1	SLC7A9	DM?	rs79389353	NM_014270.5%3Ac.544G>A	NP_055085.1%3Ap.A182T	Cystinuria%2C_non-type_I	0.6	chr19	33353427	33353427	C	T	SLC7A9	exonic	exonic	nonsynonymous SNV	nonsynonymous SNV	SLC7A9:NM_001126335:exon5:c.G544A:p.A182T,SLC7A9:NM_001243036:exon5:c.G544A:p.A182T,SLC7A9:NM_014270:exon5:c.G544A:p.A182T	6	AR/AD	c.544G>A	p.Ala182Thr	n	PM1, PM2, PP2, PP5	LP						0.001	.	0.0014	.	0.004	.	0.0027	0.0009	0.0011	0	0.0005	0.0045
SKSC_04_0072	SLC7A9	chr19:33355167:C:['T']	49.84	PASS	0.478	0.478	0/1	SLC7A9	DM	rs121908480	NM_014270.5%3Ac.313G>A	NP_055085.1%3Ap.G105R	Cystinuria%2C_non-type_I	0.55	chr19	33355167	33355167	C	T	SLC7A9	exonic	exonic	nonsynonymous SNV	nonsynonymous SNV	SLC7A9:NM_001126335:exon4:c.G313A:p.G105R,SLC7A9:NM_001243036:exon4:c.G313A:p.G105R,SLC7A9:NM_014270:exon4:c.G313A:p.G105R	10	AR/AD	c.313G>A	p.Gly105Arg	n	PM2, PM1_supporting, PM5_supporting, PP3, PP5	LP		PMID:11157794				0.0006	.	.	.	0.003	.	0.0002	0	0	0	0	0.0004
SKSC_04_0130	SLC7A9	chr19:33353427:C:['T']	49.67	PASS	0.469	0.469	0/1	SLC7A9	DM?	rs79389353	NM_014270.5%3Ac.544G>A	NP_055085.1%3Ap.A182T	Cystinuria%2C_non-type_I	0.6	chr19	33353427	33353427	C	T	SLC7A9	exonic	exonic	nonsynonymous SNV	nonsynonymous SNV	SLC7A9:NM_001126335:exon5:c.G544A:p.A182T,SLC7A9:NM_001243036:exon5:c.G544A:p.A182T,SLC7A9:NM_014270:exon5:c.G544A:p.A182T	6	AR/AD	c.544G>A	p.Ala182Thr	n	PM1, PM2, PP2, PP5_verystrong	P						0.001	.	0.0014	.	0.004	.	0.0027	0.0009	0.0011	0	0.0005	0.0045
SKSC_05_0012	SLC7A9	chr19:33324171:G:['A']	49.95	PASS	0.486	0.486	0/1	-	-	-	-	-	-	-	chr19	33324171	33324171	G	A	SLC7A9	exonic	exonic	nonsynonymous SNV	nonsynonymous SNV	SLC7A9:NM_001126335:exon12:c.C1283T:p.P428L,SLC7A9:NM_001243036:exon12:c.C1283T:p.P428L,SLC7A9:NM_014270:exon12:c.C1283T:p.P428L	10	AR/AD	c.1283C>T	p.Pro428Leu	n	PM2, PP3_moderate, PP2, PP4	LP		new variant		protein stone; cystinuria		.	.	.	.	.	.	.	.	.	.	.	.
SKSC_05_0066	SLC7A9	chr19:33334775:C:['T']	50	PASS	0.507	0.507	0/1	SLC7A9	DM	rs939028046	NM_014270.5%3Ac.1060G>A	NP_055085.1%3Ap.A354T	Cystinuria%2C_non-type_I	0.69	chr19	33334775	33334775	C	T	SLC7A9	exonic	exonic	nonsynonymous SNV	nonsynonymous SNV	SLC7A9:NM_001126335:exon10:c.G1060A:p.A354T,SLC7A9:NM_001243036:exon10:c.G1060A:p.A354T,SLC7A9:NM_014270:exon10:c.G1060A:p.A354T	10	AR/AD	c.1060G>A	p.Ala354Thr	n	PM2, PP3_strong, PP2, PP5	LP	5					.	.	.	.	.	.	.	.	.	.	.	.
SKSC_05_0066	SLC7A9	chr19:33353427:C:['T']	50	PASS	0.57	0.57	0/1	SLC7A9	DM?	rs79389353	NM_014270.5%3Ac.544G>A	NP_055085.1%3Ap.A182T	Cystinuria%2C_non-type_I	0.6	chr19	33353427	33353427	C	T	SLC7A9	exonic	exonic	nonsynonymous SNV	nonsynonymous SNV	SLC7A9:NM_001126335:exon5:c.G544A:p.A182T,SLC7A9:NM_001243036:exon5:c.G544A:p.A182T,SLC7A9:NM_014270:exon5:c.G544A:p.A182T	6	AR/AD	c.544G>A	p.Ala182Thr	n	PM1, PM2, PP2, PP5_verystrong	P						0.001	.	0.0014	.	0.004	.	0.0027	0.0009	0.0011	0	0.0005	0.0045
SKSC_05_0102	SLC7A9	chr19:33353427:C:['T']	50	PASS	0.518	0.518	0/1	SLC7A9	DM?	rs79389353	NM_014270.5%3Ac.544G>A	NP_055085.1%3Ap.A182T	Cystinuria%2C_non-type_I	0.6	chr19	33353427	33353427	C	T	SLC7A9	exonic	exonic	nonsynonymous SNV	nonsynonymous SNV	SLC7A9:NM_001126335:exon5:c.G544A:p.A182T,SLC7A9:NM_001243036:exon5:c.G544A:p.A182T,SLC7A9:NM_014270:exon5:c.G544A:p.A182T	6	AR/AD	c.544G>A	p.Ala182Thr	n	PM1, PM2, PP2, PP5	LP						0.001	.	0.0014	.	0.004	.	0.0027	0.0009	0.0011	0	0.0005	0.0045
SKSC_06_0010	SLC7A9	chr19:33353462:ACGCT:['A']	50	PASS	0.526	0.526	0|1	-	-	-	-	-	-	-	chr19	33353463	33353466	CGCT	-	SLC7A9	exonic	exonic	frameshift deletion	frameshift deletion	SLC7A9:NM_001126335:exon5:c.505_508del:p.S169Cfs*17,SLC7A9:NM_001243036:exon5:c.505_508del:p.S169Cfs*17,SLC7A9:NM_014270:exon5:c.505_508del:p.S169Cfs*17;SLC7A9:NM_001126335:exon5:c.505_508del:p.S169Cfs*17,SLC7A9:NM_001243036:exon5:c.505_508del:p.S169Cfs*17,SLC7A9:NM_014270:exon5:c.505_508del:p.S169Cfs*17	0	AR/AD	c.505_508delAGCG	p.Ser169fs	n	PVS1, PM2	LP		new variant		no cystine kidney stone (only one analysis)		.	.	.	.	.	.	8.241e-06	0	0	0	0	1.499e-05
SKSC_06_0010	SLC7A9	chr19:33353427:C:['T']	47.39	PASS	0.412	0.412	0/1	SLC7A9	DM?	rs79389353	NM_014270.5%3Ac.544G>A	NP_055085.1%3Ap.A182T	Cystinuria%2C_non-type_I	0.6	chr19	33353427	33353427	C	T	SLC7A9	exonic	exonic	nonsynonymous SNV	nonsynonymous SNV	SLC7A9:NM_001126335:exon5:c.G544A:p.A182T,SLC7A9:NM_001243036:exon5:c.G544A:p.A182T,SLC7A9:NM_014270:exon5:c.G544A:p.A182T	6	AR/AD	c.544G>A	p.Ala182Thr	n	PM1, PM2, PP2, PP5_verystrong	LP						0.001	.	0.0014	.	0.004	.	0.0027	0.0009	0.0011	0	0.0005	0.0045
SKSC_01_0045	SLC9A3R1	chr17:72758167:G:['A']	50	PASS	0.513	0.513	0/1	SLC9A3R1	DM	rs41282065	NM_004252.5%3Ac.458G>A	NP_004243.1%3Ap.R153Q	Nephrolithiasis/bone_demineralization	0.99	chr17	72758167	72758167	G	A	SLC9A3R1	exonic	exonic	nonsynonymous SNV	nonsynonymous SNV	SLC9A3R1:NM_004252:exon2:c.G458A:p.R153Q	7	AD	c.458G>A	p.Arg153Gln	n	PS3, PM2, PP5, PP3	LP		10.1056/NEJMoa0802836, PMID: 18784102, 22628548, 30180840, 29275531, 28720371, 31672324, 30696771, 34426522, Ramirez[abstract]2020, 32766464, 30755392, 32723786				0.0008	.	.	.	0.004	.	0.0019	0.0010	0.0007	0	0	0.0031
SKSC_01_0151	SLC9A3R1	chr17:72758167:G:['A']	50		0.518		0/1	SLC9A3R1	DM	rs41282065	NM_004252.5%3Ac.458G>A	NP_004243.1%3Ap.R153Q	Nephrolithiasis/bone_demineralization	0.99	chr17	72758167	72758167	G	A	SLC9A3R1	exonic		nonsynonymous SNV		SLC9A3R1:NM_004252:exon2:c.G458A:p.R153Q	7	AD	c.458G>A	p.Arg153Gln	n	PS3, PM2, PP5, PP3	LP		10.1056/NEJMoa0802836, PMID: 18784102, 22628548, 30180840, 29275531, 28720371, 31672324, 30696771, 34426522, Ramirez[abstract]2020, 32766464, 30755392, 32723786		PS3 due to Bhattarchaya et al (JBC, 2019; https://doi.org/10.1074/jbc.RA119.008218), Patient shows normal tubular phosphate reabsoprtion (89%)		0.0008	.	.	.	0.004	.	0.0019	0.001	0.0007	0	0	0.0031
SKSC_02_0004	SLC9A3R1	chr17:72758167:G:['A']	46.26		0.394		0/1	SLC9A3R1	DM	rs41282065	NM_004252.5%3Ac.458G>A	NP_004243.1%3Ap.R153Q	Nephrolithiasis/bone_demineralization	0.99	chr17	72758167	72758167	G	A	SLC9A3R1	exonic		nonsynonymous SNV		SLC9A3R1:NM_004252:exon2:c.G458A:p.R153Q	7	AD	c.458G>A	p.Arg153Gln	n	PS3, PM2, PP5, PP3	LP		10.1056/NEJMoa0802836, PMID: 18784102, 22628548, 30180840, 29275531, 28720371, 31672324, 30696771, 34426522, Ramirez[abstract]2020, 32766464, 30755392, 32723786		PS3 due to Bhattarchaya et al (JBC, 2019; https://doi.org/10.1074/jbc.RA119.008218), Patient shows normal tubular phosphate reabsoprtion (89%)		0.0008	.	.	.	0.004	.	0.0019	0.001	0.0007	0	0	0.0031
SKSC_03_0009	SLC9A3R1	chr17:72758167:G:['A']	50	PASS	0.534	0.534	0/1	SLC9A3R1	DM	rs41282065	NM_004252.5%3Ac.458G>A	NP_004243.1%3Ap.R153Q	Nephrolithiasis/bone_demineralization	0.99	chr17	72758167	72758167	G	A	SLC9A3R1	exonic	exonic	nonsynonymous SNV	nonsynonymous SNV	SLC9A3R1:NM_004252:exon2:c.G458A:p.R153Q	7	AD	c.458G>A	p.Arg153Gln	n	PS3, PM2, PP5, PP3	LP		10.1056/NEJMoa0802836, PMID: 18784102, 22628548, 30180840, 29275531, 28720371, 31672324, 30696771, 34426522, Ramirez[abstract]2020, 32766464, 30755392, 32723786				0.0008	.	.	.	0.004	.	0.0019	0.0010	0.0007	0	0	0.0031
SKSC_05_0119	SLC9A3R1	chr17:72758167:G:['A']	48.88	PASS	0.444	0.444	0/1	SLC9A3R1	DM	rs41282065	NM_004252.5%3Ac.458G>A	NP_004243.1%3Ap.R153Q	Nephrolithiasis/bone_demineralization	0.99	chr17	72758167	72758167	G	A	SLC9A3R1	exonic	exonic	nonsynonymous SNV	nonsynonymous SNV	SLC9A3R1:NM_004252:exon2:c.G458A:p.R153Q	7	AD	c.458G>A	p.Arg153Gln	n	PS3, PM2, PP5, PP3	LP		10.1056/NEJMoa0802836, PMID: 18784102, 22628548, 30180840, 29275531, 28720371, 31672324, 30696771, 34426522, Ramirez[abstract]2020, 32766464, 30755392, 32723786				0.0008	.	.	.	0.004	.	0.0019	0.0010	0.0007	0	0	0.0031
SKSC_05_0133	SLC9A3R1	chr17:72764377:T:['C']	49.93	PASS	0.485	0.485	0/1	SLC9A3R1	DM	rs138547261	NM_004252.5%3Ac.888+2T>C	-	Hypophophataemic_nephrolithiasis/osteoporosis_2	0.39	chr17	72764377	72764377	T	C	SLC9A3R1	splice site	splicing				2	AD	c.888+2T>C		n	PVS1, PM2	LP	2				NM_004252:exon5:c.888+2T>C	.	.	.	.	.	.	0.0003	9.762e-05	0	0	0.0002	0.0005
SKSC_04_0047	VDR	chr12:48258889:C:['T']	47.61	PASS	0.416	0.416	0/1	VDR	DM	rs121909791	NM_001017535.2%3Ac.218G>A	NP_001017535.1%3Ap.R73Q	Rickets%2C_vitamin_D_resistant	0.99	chr12	48258889	48258889	C	T	VDR	exonic	exonic	nonsynonymous SNV	nonsynonymous SNV	VDR:NM_000376:exon4:c.G218A:p.R73Q,VDR:NM_001017536:exon4:c.G368A:p.R123Q,VDR:NM_001017535:exon5:c.G218A:p.R73Q	10	AR	c.218G>A	p.Arg73Gln	n	PM2, PP3_moderate, PP5_strong	LP						.	.	.	.	.	.	8.24e-06	0	0	0	0	0
SKSC_05_0053	XDH	chr2:31560611:G:['A']	49.99	PASS	0.494	0.494	0/1	XDH	DM	rs751921838	NM_000379.4%3Ac.3847C>T	NP_000370.2%3Ap.R1283*	Xanthinuria%2C_type_1	0.99	chr2	31560611	31560611	G	A	XDH	exonic	exonic	stopgain	stopgain	XDH:NM_000379:exon35:c.C3847T:p.R1283X	3	AR	c.3847C>T	p.Arg1283*	n	PVS1, PM2, PP5	P						.	.	.	.	.	.	1.649e-05	0	8.651e-05	0	0	1.5e-05
[truncated: 104 more columns]

## Sheet: Figure 2 A-B-C controls
TmP_GFR	Pi	FGF23	1.25 Vit D3	PTH	UCa_Crea	EQUIL2 CaOx	EQUIL2 Br
0.321974	0.75	26.6471	132	26.5	0.142839	4.02175	0.358393
0.359025	0.73	45.5	87	55.5	0.182113	2.05715	0.206042
0.519954	1.04	25.7273	116	35.8	0.259165	5.28321	0.951838
0.566264	0.71	36.4091	77	40.4	0.167611	2.71086	1.03918
0.613229	0.65	31.7308	100	24.4	0.155742	6.0156	0.229255
0.647226	0.77	33.2963	149	21.9	0.584511	6.55556	0.541316
0.659605	0.84	63.64	72	53.7	0.021135	1.13095	0.053718
0.672025	0.74	30.0909	104	51.5	0.116929	1.35569	0.838545
0.679471	0.75	24.8823	134	30.3	0.553506	6.72196	0.305273
0.682972	0.76	49.1667	134	25.7	0.286694	6.64777	1.80868
0.686006	0.79	50.4167	114	48.9	0.215639	2.77129	2.27956
0.688337	0.93	52.4783	68	58.2	0.243735	3.62731	0.718604
0.726434	0.83	48.2727	79	37.3	0.426829	6.07092	0.153495
0.740184	0.89	58.0833	177	106	0.758065	7.88909	0.079292
0.746107	1.03	38.875	146	44	0.143541	2.19562	0.431308
0.746228	0.91	60.44	104	38.9	0.142175	5.40256	2.13569
0.756024	0.83	32.913	160	41.1	0.426631	3.42351	0.766253
0.756252	0.85	38.44	122	50	0.255694	5.84632	1.96106
0.762498	1.23	42.9259	127	17.2	0.45353	6.66864	3.54812
0.767433	0.88	40.76	82	64	0.34472	8.06078	2.31933
0.770749	0.84	53.6818	143	24.4	0.314114	5.46678	0.674376
0.771474	0.93	27.2609	157	64.2	0.297143	1.84624	1.561
0.783892	0.89	30.7391	107	35.1	0.669041	3.91885	1.54242
0.784962	0.89	29.4231	97	27.4	0.324086	5.9639	0.135747
0.794287	0.9	44.04	127	32.6	0.24039	8.86311	1.0861
0.794871	0.84	28.4815	139	75.8	0.384193	1.92582	0.421207
0.797939	0.92	33.16	46	32.3	0.420744	20.1879	3.51963
0.798587	0.89	32.9259	188	36.9	0.804008	6.61095	1.56853
0.800031	0.9	29.5882	220	47.6	0.588562	1.80058	0.809097
0.801901	0.96	29	115	33.4	0.536121	7.98106	3.50174
0.803429	0.89	43.75	82	40.5	0.283778	2.51162	0.618865
0.803595	0.93	49.2222	68	24.5	0.88978	19.242	2.90221
0.804673	0.89	63.1176	98	40.8	0.28423	2.2481	0.751469
0.810564	0.87	55.8333	104	51.6	0.53554	8.42549	1.58411
0.811249	0.85	33.6818	101	58	0.264388	3.68002	2.18163
0.817057	0.95	49.4348	149	27.3	0.490376	9.30596	0.878799
0.818384	0.88	41.7917	96	28.5	0.353369	1.66123	0.75987
0.821805	0.88	52.913	167	24.7	0.243219	9.66711	3.77295
0.821911	0.9	54.2917	84	24.8	0.406213	6.71907	8.49896
0.822824	0.89	51.8333	97	43.9	0.225989	1.27754	0.244038
0.823233	0.89	38.2692	139	26	0.405614	16.527	0.101865
0.825196	0.84	28.2727	108	44	0.144959	1.33957	2.28591
0.82553	0.93	47.5	103	34.8	0.242069	4.05152	2.81623
0.829094	0.88	62.6667	91	56.2	0.128698	2.09328	0.333203
0.833115	0.87	33.2273	109	36	0.345582	2.44311	0.355394
0.835455	0.9	35.64	154	83.4	0.192439	3.6824	0.149262
0.83956	0.94	25.125	97	38.3	0.636047	9.88607	0.636351
0.845541	1.03	37.5455	107	41.3	0.372514	3.06225	2.2218
0.846493	0.86	67.3636	139	39.6	0.293219	6.91156	3.13385
0.849269	0.99	36.8333	153	30.5	0.41325	9.61128	1.50058
0.849724	0.93	35.1482	111	41.3	0.547322	10.1299	0.188319
0.850406	0.91	66.9091	68	50.4	0.117543	3.97481	0.432163
0.853593	0.91	58.1304	169	44.8	0.481038	7.56664	0.274461
0.85466	0.99	35.5417	151	36.9	0.491163	4.99955	0.395078
0.854795	1	34.5909	170	29.2	0.500392	6.65799	2.28229
0.859434	1.1	123.458	121	30.7	0.39713	4.40236	0.431771
0.860338	1.12	40.5417	79	34.1	0.433121	1.16545	0.077359
0.866608	0.96	43.5	137	31.2	0.378052	6.99463	4.41914
0.86783	0.92	45.1482	136	28	0.129543	4.0714	0.84985
0.874251	0.93	70	100	37.4	0.314976	2.91067	1.59203
0.875405	0.93	43.3333	133	30.8	0.174338	2.34585	0.429896
0.877367	1	27.2353	141	59.2	0.508041	1.55038	0.814855
0.880423	0.99	41.1818	90		0.516192	6.74258	3.01676
0.881899	0.95	38.2692	127	57.5	0.322943	2.85785	2.8661
0.885213	0.96	66.8333	45	19.6	0.127334	3.6802	4.15297
0.885406	1	39.5909	152	37	0.507053	3.47918	0.411148
0.887889	0.97	28.4118	148	33	0.463079	5.15088	1.71731
0.887944	0.98	34.3333	149	68.8	0.175665	1.31849	1.04701
0.888846	0.97	57.56	109	70.6	0.264778	0	0.368277
0.893332	0.94	31.6364	135	31.8	0.221784	9.86831	0.617829
0.896517	1.04	38.5	108	41.2	0.227472	3.37568	1.20883
0.897135	1	65.64	102	53.4	0.537341	2.3498	1.41302
0.89799	0.97	37.2353	137	48.9	0.490819	4.16581	0.389585
0.898553	0.97	30.5769	142	40.2	0.267343	5.41231	1.29124
0.90384	1.03	38.2727	89	51.9	0.269217	3.04153	0.607276
0.904814	0.97	39.24	72	30.6	0.037051	0.829971	4.76183
0.905224	1.01	57.16	133	34.2	0.683514	4.91423	2.37862
0.906956	1.03	56.3913	89	28.3	0.354881	15.0907	1.81127
0.907099	1.06	31.4444	110	30.4	0.259407	4.63222
0.90783	1.04	47.6667	80	23.3	0.297297	3.55357	0.34549
0.91083	1.04	45.4167	169	33.8	0.590793	8.30259	1.88084
0.913967	1	24.0385	181	32.9	0.546353	5.83821	0.482528
0.916273	1.08	32.5455	115	15.5	0.378303	8.92353	0.199283
0.925683	1.03	56.3913	95	15.4	0.408291	3.18871	0.999111
0.925777	1.07	31.25	143	36.2	0.438565	7.26166	0.831443
0.927748	1	46.04	103	55.6	0.279527	10.7982	1.89721
0.932767	1.04	31	143	48.5	0.426552	4.89398	0.446119
0.937536	1.01	30.2727	173	68.3	0.250274	4.34562	0.658588
0.938138	0.99	38.5	85	35.1	0.212384	12.1683	3.68422
0.940006	1.01	35.64	102	31.3	0.343612	12.7214	1.70261
0.952281	1.06	41.6364	111	24	0.218844	3.38852	2.67896
0.952615	1.04	38.8518	135		0.611518	5.27757	0.329752
0.953325	1.06	31.64	107	35	0.467308	15.5294	1.32424
0.956054	1.02	31.0741	130	31.1	0.553214	4.93285	0.393967
0.963309	1.05	40.7273	148	27.9	0.297547	6.13548	0.687882
0.963508	1.08	44.04	109	34.5	0.228448	3.10021	1.36385
0.967689	1.26	68.1304	88	29.3	0.601446	3.61222	2.13972
0.975461	1.01	22.0833	116	23.3	0.185068	5.16578	0.557866
0.976064	1.08	39.24	114	30.7	0.278408	16.9826	2.07048
0.978915	1.02	37.6957	107	40.9	0.252891	3.81249	2.05126
0.979512	1.11	42.0909	139	53.2	0.553052	9.89566	2.46129
0.980036	1.14	63.4583	110	36.2	0.330933	5.96306	0.102938
0.98674	1.08	46.375	91	28.2	0.482807	6.67286	1.34785
0.990715	1.18	53.7826	113	24.7	0.862256	10.5402	1.68402
0.994279	1.08	46.4091	88	24	0.672334	5.86216	2.34756
0.999621	1.06	53.3333	131	66.7	0.106491	1.4911	0.065385
1.00569	1.08	40.9583	129	60.8	0.425532	5.26183	0.737829
1.00875	1.1	26	135	49.7	0.181926	3.69506	0.428323
1.01055	1.09	49.56	73		0.263653	1.47496	0.833425
1.01282	1.06	43.2273	144	30.5	0.47284	8.63759	2.34823
1.0168	1.13	69.64	93	26.8	0.447992	4.33146	1.18888
1.01687	1.17	57.8182	133	41.2	0.84946	80.5486*	0.215665
1.02068	1.05	36.8261	113	26	0.196372	3.58877	1.10184
1.02201	1.16	34.2941	83	33.3	0.20998	3.18187	0.46129
1.02513	1.12	40.0909	95	39.3	0.482875	6.27897	0.537581
1.02967	1.09	50.7647	118	29.7	0.244027	2.12161	0.444343
1.03209	1.13	33.96	108	18.3	0.186239	5.99775	1.351
1.03318	1.1	41.0741	100	24.9	0.21645		2.82408
1.03516	1.18	44.037	120	46.3	0.489324	5.23261	0.28969
1.03629	1.14	23.6818	148	18	0.418156	1.16697	0.021531
1.04917	1.09	23.4583	182	41.4	0.506236	4.02883	0.678271
1.05044	1.23	61.7917	122	24.5	0.583872	11.8327	2.09281
1.05319	1.16	28.4583	194	24	0.18891	3.08838	1.18135
1.05754	1.21	54.2174	103	42	0.283533	3.32387	0.199737
1.05865	1.12	53.2692	119	28.9	0.262172	3.89703	0.141718
1.06081	1.3	72.6667	76	45.7	0.185422	4.17732	0.134482
1.06273	1.18	26.44	101	33.8	0.572661	13.5493	1.41811
1.06361	1.16	54.6522	83	25.8	0.241369	9.42798	0.168918
1.07228	1.22	40.1923	85	29.9	0.270181	7.50921	1.4756
1.08457	1.17	37.2083	76	48.2	0.132468	2.58454	1.22725
1.08545	1.21	43.7826	95	47.2	0.464135	3.50266	0.041364
1.0942	1.17	51.4545	93	27.6	0.434445	3.58878	0.965522
1.09882	1.16	35.1482	97	36.6	0.379369	7.04468	1.67822
1.1038	1.19	52.5455	97	18.8	0.21796	4.3337	0.361081
1.10501	1.17	37.625	134	26.8	0.120388	6.54215	0.75604
1.10555	1.25	56.6364	48	12.5	0.257949	4.0443	1.42492
1.10565	1.29	30.1667	95	43.6	0.220563	2.49949	3.17803
1.1108	1.19	66.375	105	33.7	0.253705	3.73475	0.554702
1.12425	1.22	28.76	143	35.4	0.176112	2.85464	0.243683
1.13041	1.21	73.0417	62	39.2	0.081098	1.8334	0.398284
1.13358	1.24	28.5	158	25.4	1.24574	3.83657	0.93672
1.15837	1.19	48.5652	133	42.3	0.355376	5.14205	0.125559
1.16809	1.25	34.44	46	28.2	0.161339	1.24362	1.73227
1.17825	1.36	30.2727	156	30	0.581322	12.6323	3.5698
1.18399	1.25	41.1739	86	39.9	0.093077	1.4146	0.042153
1.19373	1.26	59.1667	98	31.7	0.279823	2.22068	0.623705
1.20079	1.29	46.375	49	23	0.514593	3.30136	3.93736
1.204	1.4	35.1923	88	35	0.540602	8.61861	1.46375
1.21435	1.28	43.2273	82	40.4	0.26264	3.50629	2.03068
1.2331	1.28	77.5455	92	26.2	0.454871	2.61218	0.974741
1.27997	1.41	29.8077	161	24.9	0.678179	10.3534	2.27702
1.389	1.61	30.1923	151	73.2	1.16211	1.51828	0.097995
	0.64	37.3636	100	23.8	0.269833	5.42674	4.33081
	0.58	48.75	184	21.4	0.19783	5.55801	1.46275
	0.93	25.5833	186	27.4	0.247367	4.74645	1.38375
	1.26	42.5294	162	37.2	0.489827	7.22868	1.3147
	0.94	31.56	143	43.2	1.0539	52.21612*	0.887302
	1.22	32.25	89	28.7	0.569561	8.64731	0.777865
	1.35	38.6818	90	40.8	0.27252	1.55533	0.435134
	0.94	51	149	33.2	0.391047	9.79138	1.5885
	0.61	51.64	146	49.2	0.386927	4.09525	1.31742
	1.17	41.56	152	51.7	0.361602	4.93771	0.913584

## Sheet: Figure 2A
group	TmP_GFR	Pi	FGF23	1.25 Vit D3	PTH	UCa_Crea	EQUIL2 CaOx	EQUIL2 Br
KSF LB/B	0.245962	0.75	16.36	119	72.8	0.24712		2.29612
KSF LB/B	1.95371	1.06	36.6471	141	34.9	1.10625	5.57147	0.55108
KSF LB/B	0.115859	0.68	53.2692	123	50.5	0.782805	11.8049	2.2307
KSF LB/B	0.995653	0.98	28.875	89	33.2	0.202128	2.46228	0.0622649
KSF LB/B	1.12613	0.99	30.44	126	38.5	0.296537	4.16322	7.28049
KSF LB/B	4.54979	0.88	66.6364	93	49	0.236183	5.07599	5.19413
KSF LB/B	0.881683	1.21	36.4167	120	54.9	0.403604	7.5357	0.55577
KSF LB/B	0.212884	1.2	41.8148	104	39.6	0.612245	7.19689	0.584362
KSF LB/B	2.74578	1.12	39.1364	79	40.7	0.225389
KSF LB/B	3.03906	0.87	21.9091	76	36.8	0.4975	2.5033	2.27924
KSF LB/B	0.347949	0.92	27.6667	152	24	0.398529	7.89884	2.07329
KSF LB/B	2.23217	1.08	33.16	79	25.4	0.412308
KSF LB/B	2.67787	0.49	40.125	150	72	0.0378049	2.80119	3.44595
KSF LB/B	0.633229	1.22	25.1923	103	37.5	1.97826	3.3783	0.0273278
KSF LB/B	0.495268	1	23.2692	100	27.8	0.60367	8.63663	0
KSF LB/B	0.658489	1.03	32.4783	103	19.5	1.16735	8.32881	1.25276
KSF LB/B	0.437051	0.97		131	26	0.446259	9.39364	6.19637
KSF LB/B		1.14	39.3333	105	31.2	0.578261	5.89825	2.04775
KSF LB/B		0.59	39.2222	63	40.4	0.0897666	0.758063	0.374412
KSF LB/B		0.55	28.36	160	45	0.382594	8.02178	2.98092
NKSF LB/B	1.84784	1.15	42.5455	101	19.1	0.429349	11.9085	0.159407
NKSF LB/B	1.59732	0.74	40.36	135	35.3	0.141484	2.00213	10.0253
NKSF LB/B	0.134782	0.87	35.9565	135	47.2	0.660682	14.6091
KSF VUS	0.541658	0.92	68.04	196	46.1	0.299331	6.75132	3.25473
KSF VUS	0.150629	0.89	27.5	134	45.2	0.294701	2.66121	3.05092
KSF VUS	0.541658	0.92	68.04	196	46.1	0.299331	6.75132	3.05092
KSF VUS	0.53258	1.11	38.1304	164	46.6	0.583955	9.17935	6.33897
KSF VUS	0.326148	1.09	33.9091	148	37.6	0.490257	9.07971	0.739383
NKSF VUS	0.931945	0.73	46.6471	117	30.5	0.407272	8.42756	1.44965
NKSF VUS		1.1	40.36	64	26.1
KSF LP/P	0.309794	1.15	30.9615	171	56.4	0.782848		1.50572
KSF LP/P	4.38363	1.2	38.4583	169	17.3	0.768	5.45372	2.17455
KSF LP/P		1.19	30.4167	66	49.6	0.441071	4.84545
NKSF LP/P	0.483379	1.08	49.75	78	43.2	0.445045	4.99391	1.14788
NKSF LP/P	0.843848	0.91	25.96	134	22.1	0.485187	15.8053	0.816656

## Sheet: Figure 2B
group	TmP_GFR	Pi	FGF23	1.25 Vit D3	PTH	UCa_Crea	EQUIL2 CaOx	EQUIL2 Br
KSF LB/B	0.94794	1	36	83	35.9	0.439286	2.34535	0.881755
KSF LB/B	0.854463	1.04	34.0385	185	48.8	0.613927	5.94018	0.365093
KSF LB/B		0.74	54.36	155	64.7	0.303279
KSF LB/B	0.696898	0.91	40.7647	104	35.2	0.4375	5.94487	0.486336
KSF LB/B	0.829372	0.94	52.9167	46	43.1	0.403488	6.28775	1.16525
KSF LB/B	1.05869	1.15	56.3462	111	59.2	0.234615	2.7086	0.0623117
KSF LB/B	0.644911	0.73	38.9091	122	29.2	0.278571	5.17552	3.27804
KSF LB/B	1.05224	1.2	41.8148	104	39.6	0.612245	7.19689	2.07329
KSF LB/B	0.793394	0.88	36.2593	125	58.2	0.154702	4.42954	0.170467
KSF LB/B	0.665216	0.87	29.2222	192	44.3	0.637835	12.3933	7.25404
KSF LB/B	0.963603	1.06	59.4348	135	65.6	0.548271	14.918	2.29953
KSF LB/B	0.864043	0.97	24.44	169	23.9	0.850309	9.576	6.88659
KSF LB/B	0.961562	1.07	30.0455	123		0.413768	7.09904	0.917297
KSF LB/B	0.880696	0.97	23.6818	72	51.5	0.345783
KSF LB/B	1.08771	1.17	55.5455	133	53.4	0.151969	4.1915	0.611508
KSF LB/B	1.03092	1.12	33.9167	130	46.4	0.334091	2.64554	2.05672
KSF LB/B	1.15851	1.33	32.9259	164	18.3	0.480405	3.94645	3.35186
KSF LB/B	0.688395	0.75	32.76	109	37.5	0.424837	4.83139	4.46548
KSF LB/B	0.844352	0.95	36.6364	183	40.2	0.86405	14.2575	1.01289
NKSF LB/B	0.785383	0.92	49.1364	106	38.8	0.911399	4.86534	1.81776
NKSF LB/B	0.9276	1.01	50.5833	90	15	0.207972	2.29394	0.948516
NKSF LB/B	0.613083	0.71		127	38.4	0.44871	2.76572	1.81422
NKSF LB/B	0.905813	1.01	32.9167	167	32.9	0.224564	5.75188	1.83187
NKSF LB/B	1.05576	1.16	36.2593	155	36.4	0.302134	5.50435	7.30167
NKSF LB/B	0.790547	0.92	50.3333	145	39.4	0.414397	7.83369	3.25182
NKSF LB/B	0.623958	0.82	47.64	189	31.4	0.456187	18.5695	0.846005
KSF VUS	0.770028	0.87	21.9091	76	36.8	0.4975	2.5033	2.29612
KSF VUS	0.857746	1.04	32.6667	91	30.4	0.938028	9.62496	3.91628
KSF VUS		1.16	32.0833	95	39.4	2.08333	5.42648	0.811833
KSF VUS	0.930966	0.97	51.1818	156	71.3	0.507435	6.55018	2.08895
KSF VUS	0.91132	0.93	27	194	21.3	0.505083	7.11254	0.572814
KSF VUS	0.625969	0.92	71.6087	68	62.2	0.472585	5.47915	0.189407
KSF VUS	0.859803	0.98	32.36		30.3	0.346429
KSF VUS	0.605108	0.63	16.8636	145	52.6	0.508333
KSF VUS	0.902295	1.07	30.9545	89	59.2	0.4125
KSF VUS		0.93	43.0833	114	41.9
KSF VUS	0.702976	0.76	40.7391	167	57	0.305979	11.3156	0.827497
KSF VUS	0.693906	0.82	38.5652	54	59.9	0.486067	5.89558	4.82371
KSF VUS	0.710817	0.89	25.24	129	89.2	0.204866	15.3781	0.382067
KSF VUS	0.803498	1.04	49.1364	150		0.588506	9.03986	4.45339
KSF VUS	0.965905	1.01	38.7273	36	31.8	0.8	3.85577	7.02054
KSF VUS	0.551805	0.63	36.4167	87	33.5	0.27013	4.32991	0.783899
KSF VUS	0.605119	0.66	18.9167	125	27	0.336066	9.60007	7.67704
KSF VUS	1.08636	1.18	33.7273	114	38.1	0.523529	5.85674	4.41995
KSF VUS	0.952472	1.05	55.9583			0.216246	2.83119	0.447456
KSF VUS	1.16089	1.34	44.76	131	35	0.864
NKSF VUS	1.06961	1.22	30.9615	74	21.4	0.731032	10.0842	9.67884
KSF LP/P	0.596139	0.62	25.0455	93	34.4	0.493151
KSF LP/P	0.697079	0.75	23.7273	80	25	0.542623	4.75423	3.51235
KSF LP/P	0.686943	0.91	45.24	149	30.6	0.283696	7.01896	4.46757
KSF LP/P	0.901937	1.04	39.5909	136	43.8	0.68972	9.32124	2.10264
KSF LP/P	0.781853	0.86	36	66	36.5	0.48125	4.93068	5.38983
KSF LP/P	0.875417	0.94	23.3333	126	21.1	0.961017	4.23328	4.67904
KSF LP/P	0.915148	0.98	49.5833	133	23.7	0.589143	9.82168	0.778892

## Sheet: Figure 2C
group	TmP_GFR	Pi	FGF23	1.25 Vit D3	PTH	UCa_Crea	EQUIL2 CaOx	EQUIL2 Br
KSF LB/B	1.22978	1.29	43.7059	124	29.3	0.57931	3.88749	1.61449
KSF LB/B	1.0411	1.12	64.4231	74	40	0.338596	2.05739	0.277897
KSF LB/B	0.914609	1.05	33.3478	68	39.6	0.42115	7.34862	1.90793
KSF LB/B	0.871068	0.97			94.9	1.04222	7.45208	0
KSF LB/B	0.921746	1.1	38.2727	44	41.4	0.180734	5.46121	0.484698
KSF LB/B	0.62036	0.67	24.5833	112	43.6	0.289266	12.1417	3.76101
KSF LB/B	1.02915	1.1	35.16	99	91.6	0.190062	5.57576	0
NKSF LB/B	1.08945	1.17	44.1667	86	42.1	0.214792	5.41453	1.39426
NKSF LB/B	1.11744	1.22	45.2727	167	22.6	0.862727	5.51314	0.490356
KSF VUS	0.879689	1.02	50.9545	158	42.6	0.395588	0	0
KSF VUS	0.702897	0.84	59.1818	64	37.2	0.208475	2.01947	0
KSF VUS	1.13263	1.18	39.1818	97	30.5	1.3	1.50885	1.74788
KSF VUS	0.897561	1.07	63.4545	79	37.8	0.455388	18.4537	0.611245
	0.860257	1.08	29.75	94	16.4	0.191963	4.11053	0.446588
NKSF VUS	0.708149	0.77	36.6667	154	60.5	0.0427807	0.72643	0.188382
KSF LP/P	0.974414	1.14	65.4706	74	53.1	0.015873	0.514546	0.146648
KSF LP/P		1.09	58.8519	70	36.8	0.170763	4.44618	0.0991947
KSF LP/P	1.01001	1.08	33.16	79	25.4	0.412308
KSF LP/P	0.86921	0.97	34.1364	86		0.706522
KSF LP/P	0.828033	0.99	45.5769	110	19.7	0.503378	6.798	0.37723
KSF LP/P	0.913649	0.94	22.0909	296	17.7	0.359632	5.80278	0.493171
NKSF LP/P	0.697784	0.79	33.7273	138		0.211771	2.78538	1.51963
NKSF LP/P	0.896187	0.97	35.9615	105	21.6	0.383571	11.7711	3.10809
NKSF LP/P	0.973229	1.1	35.64	118	45.2	0.309036	17.7774	4.08882

## Sheet: Figure 3A
SLC3A1 LP/P (het)	SLC3A1 LP/P (hom/2x)	SLC3A1 VUS (het)	SLC7A9 LP/P (het)	SLC7A9 LP/P (2x)	SLC7A9 p.Ala182Thr (het)	SLC7A9 VUS (het)
39.7178	40.9233	48.6575	66.6247	2.05753	52.8137	12.7781
38.2575	26.9781	33.3014	54.2192	25.9644	22.4274	58.4329
54.2877	24.2849	66.252	38.5206	49.8493	33.5699	71.811
58.663	28.5671	21.3206	38.548	31.0548	35.0877	45.2301
39.3616	18.652	50.0055	39.5753		24.8877
75.8932		70.6082
42.011		50.8685
55.4301		64.3452
61.9918		36.2438
30.1397		68.2986
30.3918		21.0822
40.863
10.2603
32.6027
31.5945

## Sheet: Figure 4B
time	status	group		legend:
236	2	Unsolved		status	1	no KS
385	1	Unsolved			2	KS
1156	1	Unsolved
107	1	Unsolved		time	in days from study enrollment
226	2	Solved
84	1	Solved			each line is one individual
753	1	Unsolved
1110	1	Unsolved		solved	"monogenic KSD" (see figure 4A and Supp Table S2)
1057	1	Unsolved		unsolved	no strong genetic risk factor identified
140	1	Unsolved
1110	1	Unsolved
719	2	Solved
369	1	Unsolved
126	1	Unsolved
581	1	Unsolved
896	1	Unsolved
777	1	Unsolved
1078	2	Solved
92	1	Unsolved
784	1	Unsolved
487	1	Unsolved
792	1	Unsolved
1211	1	Unsolved
120	1	Unsolved
422	1	Solved
386	1	Unsolved
1176	1	Solved
1212	1	Unsolved
175	1	Unsolved
1205	1	Unsolved
1155	1	Unsolved
1165	1	Unsolved
362	2	Unsolved
916	1	Unsolved
422	1	Unsolved
91	1	Solved
380	2	Unsolved
428	1	Unsolved
1184	1	Unsolved
440	1	Unsolved
1179	1	Unsolved
1140	1	Unsolved
142	1	Unsolved
1136	1	Unsolved
744	1	Unsolved
1105	1	Unsolved
365	1	Solved
1117	1	Unsolved
118	1	Unsolved
97	2	Solved
1124	1	Unsolved
1099	1	Unsolved
161	1	Unsolved
1344	1	Unsolved
1096	1	Unsolved
441	1	Unsolved
160	1	Unsolved
1099	1	Unsolved
739	1	Unsolved
519	2	Solved
638	2	Unsolved
1168	1	Unsolved
1105	1	Unsolved
1089	1	Unsolved
106	1	Unsolved
873	2	Unsolved
740	1	Unsolved
114	1	Unsolved
507	2	Unsolved
1085	1	Unsolved
607	2	Unsolved
92	1	Unsolved
401	1	Unsolved
401	1	Unsolved
729	1	Unsolved
421	1	Solved
711	1	Unsolved
777	1	Solved
389	2	Unsolved
206	1	Unsolved
1106	1	Unsolved
385	1	Unsolved
1096	1	Unsolved
134	1	Unsolved
1127	1	Solved
1090	1	Unsolved
1071	1	Unsolved
53	2	Unsolved
1155	1	Solved
1211	1	Solved
125	1	Unsolved
112	1	Unsolved
1094	1	Unsolved
112	2	Unsolved
1162	1	Unsolved
1079	1	Unsolved
742	1	Unsolved
1127	1	Unsolved
1123	1	Unsolved
1127	1	Unsolved
1121	1	Unsolved
1126	1	Unsolved
1483	1	Solved
407	1	Unsolved
1199	1	Unsolved
247	2	Unsolved
1190	1	Unsolved
729	1	Unsolved
1164	1	Unsolved
791	1	Unsolved
756	1	Unsolved
758	1	Unsolved
701	1	Unsolved
1150	1	Unsolved
1168	1	Unsolved
297	2	Solved
211	1	Unsolved
105	1	Unsolved
1184	1	Unsolved
139	1	Unsolved
172	2	Unsolved
228	2	Solved
66	1	Unsolved
930	1	Unsolved
231	1	Unsolved
1147	1	Unsolved
1092	1	Unsolved
1086	1	Unsolved
1086	1	Unsolved
366	1	Unsolved
1253	1	Unsolved
1035	1	Unsolved
393	1	Unsolved
1107	1	Unsolved
1128	1	Unsolved
92	1	Unsolved
1136	1	Unsolved
1175	1	Unsolved
1063	1	Unsolved
1051	1	Unsolved
960	1	Unsolved
1126	1	Unsolved
568	2	Unsolved
1297	1	Unsolved
772	1	Unsolved
820	1	Unsolved
82	1	Unsolved
1117	1	Unsolved
131	2	Unsolved
1126	1	Unsolved
1170	1	Unsolved
1195	1	Unsolved
70	2	Unsolved
139	1	Unsolved
1114	1	Unsolved
1093	1	Unsolved
805	1	Unsolved
1121	1	Unsolved
1092	1	Unsolved
425	1	Unsolved
1130	1	Unsolved
1098	1	Unsolved
1231	2	Unsolved
1136	1	Unsolved
509	1	Unsolved
1092	1	Unsolved
1092	1	Unsolved
731	1	Solved
451	1	Unsolved
547	2	Unsolved
892	2	Unsolved
144	1	Unsolved
1192	1	Unsolved
1047	1	Unsolved
1129	1	Unsolved
412	1	Unsolved
1093	1	Unsolved
1114	1	Unsolved
292	1	Unsolved
1090	1	Unsolved
105	1	Unsolved
433	1	Unsolved
1084	1	Unsolved
366	1	Unsolved
1087	1	Unsolved
337	1	Unsolved
763	1	Unsolved
1202	1	Unsolved
1149	1	Unsolved
1091	1	Unsolved
762	1	Unsolved
1190	1	Unsolved
1225	1	Unsolved
1099	1	Unsolved
76	1	Solved
828	1	Unsolved
183	1	Unsolved
555	1	Unsolved
359	1	Unsolved
707	1	Solved
204	2	Unsolved
724	1	Unsolved
463	1	Unsolved
385	1	Unsolved
110	1	Unsolved
114	2	Unsolved
364	1	Unsolved
115	1	Unsolved
119	1	Unsolved
1040	2	Unsolved
765	1	Unsolved
90	1	Unsolved
98	1	Unsolved
511	1	Unsolved
80	1	Unsolved
1526	1	Unsolved
311	2	Unsolved
108	1	Unsolved
119	1	Solved
112	1	Unsolved
1296	1	Unsolved
1474	1	Unsolved
457	1	Unsolved
1393	1	Unsolved
1071	1	Unsolved
764	2	Unsolved
1228	1	Unsolved
1123	1	Unsolved
115	1	Unsolved
1096	1	Unsolved
1134	1	Unsolved
136	1	Solved
199	1	Unsolved
1424	1	Solved
756	1	Unsolved
1079	1	Unsolved
1309	1	Unsolved
105	1	Unsolved
1288	1	Unsolved
1171	2	Unsolved
932	1	Unsolved
865	2	Solved
1221	1	Unsolved
682	2	Solved
1175	1	Unsolved
926	2	Unsolved
559	2	Unsolved
809	2	Unsolved
1107	1	Unsolved
1064	1	Unsolved
1106	1	Unsolved
1120	1	Unsolved
1225	1	Unsolved
102	1	Unsolved
351	2	Unsolved
1086	1	Unsolved
1120	1	Unsolved
744	1	Unsolved
1106	1	Unsolved
161	1	Unsolved
154	1	Unsolved
1071	1	Unsolved
1098	1	Unsolved
1187	1	Unsolved
1102	1	Unsolved
1239	1	Unsolved
364	1	Solved
466	2	Unsolved
926	2	Unsolved
97	1	Unsolved
1099	1	Unsolved
368	1	Unsolved
1113	1	Unsolved
1082	1	Unsolved
420	1	Unsolved
371	1	Unsolved
1246	1	Solved
854	1	Unsolved
126	1	Solved
1323	1	Unsolved
1162	1	Unsolved
112	1	Unsolved
973	1	Solved
1190	1	Unsolved
91	1	Solved
574	1	Unsolved
462	1	Unsolved
189	1	Unsolved
504	1	Unsolved
224	1	Unsolved
546	1	Unsolved
819	1	Unsolved
1218	1	Unsolved
500	2	Unsolved
1267	1	Solved
118	1	Unsolved
1180	1	Unsolved
456	1	Unsolved
364	1	Unsolved
1162	1	Unsolved
112	1	Unsolved
476	1	Unsolved
1147	1	Unsolved
759	2	Unsolved
1141	1	Solved
1197	1	Unsolved
363	1	Solved
364	1	Unsolved
1143	1	Unsolved
1125	1	Unsolved
1253	1	Unsolved
84	1	Unsolved
105	1	Unsolved
413	1	Unsolved
98	1	Unsolved
1094	1	Unsolved
161	1	Unsolved
98	1	Unsolved
373	2	Unsolved
70	1	Unsolved
735	1	Unsolved
1096	1	Unsolved
98	1	Solved
1099	1	Unsolved
160	2	Solved
377	2	Unsolved
1064	1	Solved
1099	1	Solved
1127	1	Unsolved
1113	1	Solved
791	1	Unsolved
91	1	Unsolved
406	1	Unsolved
357	1	Unsolved
720	1	Unsolved
1582	1	Unsolved
1554	1	Unsolved
560	1	Unsolved
133	1	Unsolved
1046	1	Unsolved
1463	1	Unsolved

## Sheet: Supp FIgure S5
Matched Controls	SLC3A1 LP/P (het)	SLC3A1 LP/P (hom/2x)	SLC3A1 VUS (het)	SLC7A9 LP/P (het)	SLC7A9 LP/P (2x)	SLC7A9 p.Ala182Thr (het)	SLC7A9 VUS (het)
32.5369	3.8614	63.4894	5.1777	19.2984	74.7275	6.7143	10.4422
23.5722	5.16867	112.636	4.57587	19.5555	72.4637	6.69802	10.4308
19.1006	4.63788	128.384	8.99731	41.7707	53.783	6.94809	2.27059
18.5302	5.19421	81.7619	7.68365	28.9925	18.1441	3.23623	9.28382
17.5564	9.074	172.247	4.81586	29.2513		5.58824	11.9638
15.3065	27.0841		4.05902	7.40937		4.56735
13.3458	4.60432		6.51439	43.9667
13.1219	7.1489		4.17837	10.4422
12.6483	26.5603		4.79055	49.6942
11.5064	5.66765		3.5822
11.2372	5.21031		6.11356
10.3167	93.5151		4.05849
10.1499	5.1402		2.66245
10.0119	13.5361		3.57573
9.84348	2.80994		3.925
9.72432	2.19461		13.573
8.75598	4.41364		3.93397
8.46829			4.38325
8.236
8.09691
8.03454
7.85699
7.82632
7.82554
7.77273
7.68165
7.5
7.42892
7.40652
7.21556
7.14082
7.02053
6.90989
6.90417
6.8848
6.63102
6.62347
6.60976
6.4925
6.49055
6.45452
6.34253
6.28919
6.15901
6.03341
6.03333
5.98333
5.90656
5.78066
5.77953
5.76289
5.62838
5.62326
5.57924
5.57234
5.42391
5.41806
5.41456
5.38417
5.26502
5.19581
5.12222
5.10678
5.10408
5.08986
5.07865
5.05325
4.96419
4.95097
4.87674
4.85614
4.81766
4.79444
4.77054
4.76508
4.75188
4.70659
4.6974
4.644
4.57695
4.49811
4.48607
4.41064
4.15813
4.04628
3.92727
3.91906
3.87995
3.8
3.79
3.73905
3.73556
3.6898
3.65172
3.64316
3.60581
3.54482
3.53488
3.48605
3.40963
3.37222
3.35876
3.35
3.30841
3.23529
3.22319
3.17451
3.15789
3.13419
3.08293
2.95964
2.83873
2.76431
2.71334
2.69208
2.68546
2.62542
2.5
2.09324
1.98111
1.95051
1.78731
1.71569
1.11667
0.442466
0.152778
6.04487
5.22714
4.76328

## Sheet: Supp FIgure S2A
stone	Freq	prop
CaOx	556	0.683
Uric Acid	103	0.1265
CaP	57	0.07
Brushite	56	0.0688
Struvite	18	0.0221
Cystine	15	0.0184
Other	9	0.0111

## Sheet: Supp Figure S2B
Patient_Stone_event_ID	stone	value
1	CaOx	100		Each Patient_Stone:event_ID represents a single stone
2	CaOx	100		for stones with mixed composition, more than one line have the same identifier
3	CaOx	100
4	CaOx	100
5	CaOx	100
6	CaOx	100
7	CaOx	100
8	CaOx	100
9	CaOx	100
10	CaOx	100
11	CaOx	100
12	CaOx	100
13	CaOx	100
14	CaOx	100
15	CaOx	100
16	CaOx	100
17	CaOx	100
18	CaOx	100
19	CaOx	100
20	CaOx	100
21	CaOx	100
22	CaOx	100
23	CaOx	100
24	CaOx	100
25	CaOx	100
26	CaOx	100
27	CaOx	100
28	CaOx	100
29	CaOx	100
30	CaOx	100
31	CaOx	100
32	CaOx	100
33	CaOx	100
34	CaOx	100
35	CaOx	100
36	CaOx	100
37	CaOx	100
38	CaOx	100
39	CaOx	100
40	CaOx	100
41	CaOx	100
42	CaOx	100
43	CaOx	100
44	CaOx	100
45	CaOx	100
46	CaOx	100
47	CaOx	100
48	CaOx	100
49	CaOx	100
50	CaOx	100
51	CaOx	100
52	CaOx	100
53	CaOx	100
54	CaOx	100
55	CaOx	100
56	CaOx	100
57	CaOx	100
58	CaOx	100
59	CaOx	100
60	CaOx	100
61	CaOx	100
62	CaOx	100
63	CaOx	100
64	CaOx	100
65	CaOx	100
66	CaOx	100
67	CaOx	100
68	CaOx	100
69	CaOx	100
70	CaOx	100
71	CaOx	100
72	CaOx	100
73	CaOx	100
74	CaOx	100
75	CaOx	100
76	CaOx	100
77	CaOx	100
78	CaOx	100
79	CaOx	100
80	CaOx	100
81	CaOx	100
82	CaOx	100
83	CaOx	100
84	CaOx	100
85	CaOx	100
86	CaOx	100
87	CaOx	100
88	CaOx	100
89	CaOx	100
90	CaOx	100
91	CaOx	100
92	CaOx	100
93	CaOx	100
94	CaOx	100
95	CaOx	100
96	CaOx	100
97	CaOx	100
98	CaOx	100
99	CaOx	100
100	CaOx	100
101	CaOx	100
102	CaOx	100
103	CaOx	100
104	CaOx	100
105	CaOx	100
106	CaOx	100
107	CaOx	100
108	CaOx	100
109	CaOx	100
110	CaOx	100
111	CaOx	100
112	CaOx	100
113	CaOx	100
114	CaOx	100
115	CaOx	100
116	CaOx	100
117	CaOx	100
118	CaOx	100
119	CaOx	100
120	CaOx	100
121	CaOx	100
122	CaOx	100
123	CaOx	100
124	CaOx	100
125	CaOx	100
126	CaOx	100
127	CaOx	100
128	CaOx	100
129	CaOx	100
130	CaOx	100
131	CaOx	100
132	CaOx	100
133	CaOx	100
134	CaOx	100
135	CaOx	100
136	CaOx	100
137	CaOx	100
138	CaOx	100
139	CaOx	100
140	CaOx	100
141	CaOx	100
142	CaOx	100
143	CaOx	100
144	CaOx	100
145	CaOx	100
146	CaOx	100
147	CaOx	100
148	CaOx	100
149	CaOx	100
150	CaOx	100
151	CaOx	100
152	CaOx	100
153	CaOx	100
154	CaOx	100
155	CaOx	100
156	CaOx	100
157	CaOx	100
158	CaOx	100
159	CaOx	100
160	CaOx	100
161	CaOx	100
162	CaOx	100
163	CaOx	100
164	CaOx	100
165	CaOx	100
166	CaOx	100
167	CaOx	100
168	CaOx	100
169	CaOx	100
170	CaOx	100
171	CaOx	100
172	CaOx	100
173	CaOx	100
174	CaOx	100
175	CaOx	100
176	CaOx	100
177	CaOx	100
178	CaOx	100
179	CaOx	100
180	CaOx	100
181	CaOx	100
182	CaOx	100
183	CaOx	100
184	CaOx	100
185	CaOx	100
186	CaOx	100
187	CaOx	100
188	CaOx	100
189	CaOx	100
190	CaOx	100
191	CaOx	100
192	CaOx	100
193	CaOx	100
194	CaOx	100
195	CaOx	100
196	CaOx	100
197	CaOx	100
198	CaOx	100
199	CaOx	100
200	CaOx	100
201	CaOx	100
202	CaOx	100
203	CaOx	100
204	CaOx	100
205	CaOx	100
206	CaOx	100
207	CaOx	100
208	CaOx	100
209	CaOx	100
210	CaOx	100
211	CaOx	100
212	CaOx	100
213	CaOx	100
214	CaOx	100
215	CaOx	100
216	CaOx	100
217	CaOx	100
218	CaOx	100
219	CaOx	100
220	CaOx	100
221	CaOx	100
222	CaOx	100
223	CaOx	100
224	CaOx	100
225	CaOx	100
226	CaOx	100
227	CaOx	100
228	CaOx	100
229	CaOx	100
230	CaOx	100
231	CaOx	100
232	CaOx	100
233	CaOx	100
234	CaOx	100
235	CaOx	100
236	CaOx	100
237	CaOx	100
238	CaOx	100
239	CaOx	100
240	CaOx	100
241	CaOx	100
242	CaOx	100
243	CaOx	100
244	CaOx	100
245	CaOx	100
246	CaOx	100
247	CaOx	100
248	CaOx	100
249	CaOx	100
250	CaOx	100
251	CaOx	100
252	CaOx	100
253	CaOx	100
254	CaOx	100
255	CaOx	100
256	CaOx	100
257	CaOx	100
258	CaOx	100
259	CaOx	100
260	CaOx	100
261	CaOx	100
262	CaOx	100
263	CaOx	100
264	CaOx	100
265	CaOx	100
266	CaOx	100
267	CaOx	100
268	CaOx	100
269	CaOx	100
270	CaOx	100
271	CaOx	100
272	CaOx	100
273	CaOx	100
274	CaOx	100
275	CaOx	100
276	CaOx	100
277	CaOx	100
278	CaOx	100
279	CaOx	100
280	CaOx	100
281	CaOx	100
282	CaOx	100
283	CaOx	100
284	CaOx	100
285	CaOx	100
286	CaOx	100
287	CaOx	100
288	CaOx	100
289	CaOx	100
290	CaOx	100
291	CaOx	100
292	CaOx	100
293	CaOx	100
294	CaOx	100
295	CaOx	100
296	CaOx	100
297	CaOx	100
298	CaOx	100
299	CaOx	100
300	CaOx	100
301	CaOx	100
302	CaOx	100
303	CaOx	100
304	CaOx	100
305	CaOx	100
306	CaOx	100
307	CaOx	100
308	CaOx	100
309	CaOx	100
310	CaOx	100
311	CaOx	100
312	CaOx	100
313	CaOx	100
314	CaOx	100
315	CaOx	100
316	CaOx	100
317	CaOx	100
318	CaOx	100
319	CaOx	100
320	CaOx	100
321	CaOx	100
322	CaOx	100
323	CaOx	100
324	CaOx	100
325	CaOx	100
326	CaOx	100
327	CaOx	100
328	CaOx	100
329	CaOx	100
330	CaOx	100
331	CaOx	100
332	CaOx	100
333	CaOx	100
334	CaOx	100
335	CaOx	98
335	CaP	2
336	CaOx	97
336	Brushite	2
336	Other	1
337	CaOx	95
337	CaP	5
338	CaOx	95
338	CaP	5
339	CaOx	95
339	CaP	5
340	CaOx	95
340	CaP	5
341	CaOx	95
341	CaP	5
342	CaOx	95
342	CaP	5
343	CaOx	95
343	CaP	5
344	CaOx	95
344	CaP	5
345	CaOx	95
345	CaP	5
346	CaOx	95
346	CaP	5
347	CaOx	95
347	CaP	5
348	CaOx	95
348	CaP	5
349	CaOx	95
349	CaP	5
350	CaOx	95
350	CaP	5
351	CaOx	95
351	CaP	5
352	CaOx	95
352	CaP	5
353	CaOx	95
353	CaP	5
354	CaOx	95
354	CaP	5
355	CaOx	95
355	Uric Acid	5
356	CaOx	95
356	CaP	5
357	CaOx	95
357	CaP	5
358	CaOx	95
358	CaP	5
359	CaOx	95
359	Uric Acid	5
360	CaOx	95
360	Brushite	5
361	CaOx	95
361	CaP	5
362	CaOx	95
362	CaP	5
363	CaOx	95
363	CaP	5
364	CaOx	95
364	CaP	5
365	CaOx	95
365	CaP	5
366	CaOx	95
366	CaP	5
367	CaOx	95
367	CaP	5
368	CaOx	95
368	CaP	5
369	CaOx	95
369	Other	5
370	CaOx	95
370	CaP	5
371	CaOx	95
371	CaP	5
372	CaOx	90
372	Brushite	10
373	CaOx	90
373	CaP	10
374	CaOx	90
374	CaP	10
375	CaOx	90
375	CaP	10
376	CaOx	90
376	CaP	10
377	CaOx	90
377	CaP	10
378	CaOx	90
378	CaP	10
379	CaOx	90
379	CaP	10
380	CaOx	90
380	CaP	10
381	CaOx	90
381	CaP	10
382	CaOx	90
382	CaP	10
383	CaOx	90
383	CaP	10
384	CaOx	90
384	CaP	10
385	CaOx	90
385	CaP	10
386	CaOx	90
386	CaP	10
387	CaOx	90
387	CaP	10
388	CaOx	90
388	CaP	10
389	CaOx	90
389	CaP	10
390	CaOx	90
390	Brushite	10
391	CaOx	90
391	CaP	10
392	CaOx	90
392	CaP	10
393	CaOx	90
393	CaP	10
394	CaOx	90
394	CaP	10
395	CaOx	90
395	CaP	10
396	CaOx	90
396	CaP	10
397	CaOx	90
397	CaP	10
398	CaOx	90
398	CaP	10
399	CaOx	90
399	CaP	10
400	CaOx	90
400	CaP	10
401	CaOx	90
401	CaP	10
402	CaOx	90
402	CaP	10
403	CaOx	90
403	CaP	10
404	CaOx	90
404	CaP	10
405	CaOx	90
405	CaP	10
406	CaOx	90
406	CaP	10
407	CaOx	90
407	CaP	10
408	CaOx	90
408	CaP	10
409	CaOx	90
409	CaP	10
410	CaOx	90
410	CaP	10
411	CaOx	90
411	CaP	10
412	CaOx	90
412	CaP	10
413	CaOx	90
413	CaP	10
414	CaOx	90
414	CaP	10
415	CaOx	90
415	CaP	10
416	CaOx	90
416	Uric Acid	10
417	CaOx	90
417	CaP	10
418	CaOx	90
418	CaP	10
419	CaOx	90
419	CaP	10
420	CaOx	90
420	CaP	10
421	CaOx	90
421	Uric Acid	10
422	CaOx	90
422	CaP	10
423	CaOx	90
423	CaP	10
424	CaOx	90
424	Other	10
425	CaOx	90
425	Uric Acid	10
426	CaOx	90
426	Other	10
427	CaOx	90
427	CaP	10
428	CaOx	90
428	CaP	10
429	CaOx	90
429	Other	10
430	CaOx	90
430	CaP	10
431	CaOx	90
431	CaP	10
432	CaOx	90
432	CaP	10
433	CaOx	90
433	CaP	10
434	CaOx	90
434	CaP	10
435	CaOx	90
435	CaP	10
436	CaOx	90
436	Uric Acid	10
437	CaOx	85
437	CaP	15
438	CaOx	85
438	CaP	15
439	CaOx	85
439	Uric Acid	10
439	CaP	5
440	CaOx	85
440	Uric Acid	5
440	CaP	10
441	CaOx	85
441	CaP	15
442	CaOx	80
442	CaP	20
443	CaOx	80
443	Brushite	20
444	CaOx	80
444	Brushite	20
445	CaOx	80
445	CaP	20
446	CaOx	80
446	Brushite	20
447	CaOx	80
447	Brushite	20
448	CaOx	80
448	Uric Acid	20
449	CaOx	80
449	CaP	20
450	CaOx	80
450	CaP	20
451	CaOx	80
451	CaP	20
452	CaOx	80
452	CaP	20
453	CaOx	80
453	CaP	20
454	CaOx	80
454	CaP	20
455	CaOx	80
455	CaP	20
456	CaOx	80
456	CaP	20
457	CaOx	80
457	CaP	20
458	CaOx	80
458	Uric Acid	20
459	CaOx	80
459	CaP	20
460	CaOx	80
460	CaP	20
461	CaOx	80
461	CaP	20
462	CaOx	80
462	CaP	20
463	CaOx	80
463	Uric Acid	20
464	CaOx	80
464	CaP	20
465	CaOx	80
465	CaP	20
466	CaOx	80
466	CaP	20
467	CaOx	80
467	CaP	20
468	CaOx	80
468	CaP	20
469	CaOx	80
469	CaP	20
470	CaOx	80
470	CaP	20
471	CaOx	80
471	CaP	20
472	CaOx	80
472	CaP	20
473	CaOx	80
473	CaP	20
474	CaOx	80
474	CaP	20
475	CaOx	80
475	CaP	20
476	CaOx	80
476	CaP	20
477	CaOx	80
477	CaP	20
478	CaOx	80
478	CaP	20
479	CaOx	80
479	CaP	20
480	CaOx	80
480	CaP	20
481	CaOx	80
481	CaP	20
482	CaOx	80
482	CaP	20
483	CaOx	80
483	CaP	20
484	CaOx	80
484	CaP	20
485	CaOx	80
485	CaP	20
486	CaOx	80
486	CaP	20
487	CaOx	80
487	CaP	20
488	CaOx	80
488	Uric Acid	20
489	CaOx	80
489	Uric Acid	20
490	CaOx	80
490	CaP	20
491	CaOx	80
491	CaP	20
492	CaOx	80
492	CaP	10
492	Other	10
493	CaOx	80
493	Uric Acid	20
494	CaOx	80
494	CaP	20
495	CaOx	80
495	Other	20
496	CaOx	80
496	Brushite	20
497	CaOx	80
497	CaP	20
498	CaOx	75
498	CaP	25
499	CaOx	75
499	CaP	25
500	CaOx	75
500	CaP	25
501	CaOx	70
501	CaP	30
502	CaOx	70
502	CaP	30
503	CaOx	70
503	CaP	30
504	CaOx	70
504	CaP	30
505	CaOx	70
505	CaP	30
506	CaOx	70
506	Uric Acid	30
507	CaOx	70
507	Brushite	10
507	CaP	20
508	CaOx	70
508	Uric Acid	30
509	CaOx	70
509	CaP	30
510	CaOx	70
510	CaP	30
511	CaOx	70
511	CaP	30
512	CaOx	70
512	CaP	30
513	CaOx	70
513	CaP	30
514	CaOx	70
514	CaP	30
515	CaOx	70
515	CaP	30
516	CaOx	70
516	CaP	30
517	CaOx	70
517	CaP	30
518	CaOx	70
518	Other	30
519	CaOx	70
519	CaP	30
520	CaOx	70
520	CaP	30
521	CaOx	70
521	Uric Acid	30
522	CaOx	70
522	CaP	30
523	CaOx	70
523	CaP	30
524	CaOx	70
524	CaP	30
525	CaOx	70
525	Uric Acid	30
526	CaOx	70
526	CaP	30
527	CaOx	70
527	Uric Acid	30
528	CaOx	70
528	CaP	30
529	CaOx	70
529	CaP	30
530	CaOx	70
530	CaP	30
531	CaOx	70
531	CaP	30
532	CaOx	70
532	CaP	30
533	CaOx	70
533	CaP	30
534	CaOx	70
534	CaP	30
535	CaOx	70
535	CaP	30
536	CaOx	70
536	CaP	30
537	CaOx	70
537	CaP	30
538	CaOx	70
538	CaP	30
539	CaOx	70
539	CaP	25
539	Struvite	5
540	CaOx	70
540	CaP	30
541	CaOx	70
541	CaP	30
542	CaOx	70
542	CaP	30
543	CaOx	70
543	Uric Acid	30
544	CaOx	70
544	CaP	30
545	CaOx	70
545	Brushite	30
546	CaOx	70
546	CaP	30
547	CaOx	70
547	CaP	30
548	CaOx	65
548	CaP	35
549	CaOx	65
549	CaP	35
550	CaOx	60
550	CaP	40
551	CaOx	60
551	CaP	40
552	CaOx	60
552	CaP	40
553	CaOx	60
553	CaP	40
554	CaOx	60
554	CaP	40
555	CaOx	60
555	Brushite	10
555	CaP	30
556	CaOx	60
556	CaP	40
557	CaOx	60
557	CaP	40
558	CaOx	60
558	CaP	40
559	CaOx	60
559	Uric Acid	40
560	CaOx	60
560	CaP	40
561	CaOx	60
561	CaP	40
562	CaOx	60
562	Uric Acid	40
563	CaOx	60
563	CaP	40
564	CaOx	60
564	CaP	40
565	CaOx	60
565	CaP	40
566	CaOx	60
566	Uric Acid	40
567	CaOx	60
567	CaP	40
568	CaOx	60
568	Uric Acid	40
569	CaOx	60
569	Brushite	40
570	CaOx	60
570	CaP	40
571	CaOx	60
571	CaP	20
571	Other	20
572	CaOx	60
572	Uric Acid	40
573	CaOx	60
573	CaP	30
573	Other	10
574	CaOx	60
574	CaP	40
575	CaOx	60
575	CaP	40
576	CaOx	60
576	CaP	40
577	CaOx	60
577	CaP	40
578	CaOx	60
578	CaP	40
579	CaOx	60
579	CaP	40
580	CaOx	60
580	Other	40
581	CaOx	60
581	Brushite	40
582	CaOx	60
582	CaP	40
583	CaOx	60
583	Brushite	40
584	CaOx	60
584	Uric Acid	40
585	CaOx	55
585	CaP	45
586	CaOx	55
586	CaP	45
587	CaOx	50
587	CaP	50
588	CaOx	50
588	CaP	50
589	CaOx	50
589	CaP	50
590	CaOx	50
590	Uric Acid	50
591	CaOx	50
591	Uric Acid	50
592	CaOx	50
592	CaP	50
593	CaOx	50
593	Brushite	10
593	CaP	40
594	CaOx	50
594	CaP	50
595	CaOx	50
595	CaP	50
596	CaOx	50
596	CaP	50
597	CaOx	50
597	Uric Acid	50
598	CaOx	50
598	Other	50
599	CaOx	50
599	CaP	25
599	Struvite	25
600	CaOx	50
600	Brushite	25
600	CaP	25
601	CaOx	50
601	CaP	50
602	CaOx	50
602	CaP	50
603	CaOx	50
603	CaP	50
604	CaOx	50
604	Other	50
605	CaOx	45
605	CaP	55
606	CaOx	40
606	CaP	60
607	CaOx	40
607	CaP	60
608	CaOx	40
608	Uric Acid	60
609	CaOx	40
609	Uric Acid	60
610	CaOx	40
610	CaP	60
611	CaOx	40
611	CaP	60
612	CaOx	40
612	Uric Acid	60
613	CaOx	40
613	CaP	60
614	CaOx	40
614	Uric Acid	60
615	CaOx	40
615	Uric Acid	60
616	CaOx	40
616	Uric Acid	60
617	CaOx	40
617	CaP	50
617	Other	10
618	CaOx	40
618	CaP	60
619	CaOx	40
619	Uric Acid	60
620	CaOx	40
620	CaP	60
621	CaOx	35
621	Brushite	60
621	Other	5
622	CaOx	35
622	CaP	65
623	CaOx	30
623	Uric Acid	70
624	CaOx	30
624	CaP	70
625	CaOx	30
625	CaP	70
626	CaOx	30
626	Uric Acid	70
627	CaOx	30
627	CaP	70
628	CaOx	30
628	CaP	70
629	CaOx	30
629	CaP	70
630	CaOx	30
630	CaP	70
631	CaOx	30
631	Brushite	70
632	CaOx	30
632	Uric Acid	70
633	CaOx	30
633	Brushite	65
633	CaP	5
634	CaOx	30
634	CaP	70
635	CaOx	30
635	Uric Acid	70
636	CaOx	30
636	CaP	70
637	CaOx	30
637	CaP	70
638	CaOx	25
638	Brushite	50
638	CaP	25
639	CaOx	25
639	Brushite	50
639	CaP	25
640	CaOx	20
640	Brushite	80
641	CaOx	20
641	CaP	80
642	CaOx	20
642	CaP	80
643	CaOx	20
643	Uric Acid	80
644	CaOx	20
644	Uric Acid	80
645	CaOx	20
645	Uric Acid	80
646	CaOx	20
646	CaP	80
647	CaOx	20
647	Uric Acid	80
648	CaOx	20
648	Uric Acid	80
649	CaOx	20
649	Uric Acid	80
650	CaOx	20
650	CaP	60
650	Struvite	20
651	CaOx	20
651	Uric Acid	80
652	CaOx	20
652	CaP	60
652	Struvite	20
653	CaOx	20
653	Uric Acid	80
654	CaOx	20
654	CaP	60
654	Struvite	20
655	CaOx	20
655	Uric Acid	80
656	CaOx	20
656	Brushite	40
656	CaP	40
657	CaOx	20
657	Uric Acid	80
658	CaOx	20
658	CaP	80
659	CaOx	20
659	Other	80
660	CaOx	20
660	CaP	80
661	CaOx	20
661	CaP	80
662	CaOx	20
662	Brushite	80
663	CaOx	20
663	CaP	80
664	CaOx	20
664	Uric Acid	80
665	CaOx	20
665	Cystine	80
666	CaOx	20
666	CaP	80
667	CaOx	20
667	CaP	80
668	CaOx	15
668	CaP	70
668	Struvite	15
669	CaOx	10
669	Brushite	90
670	CaOx	10
670	Brushite	90
671	CaOx	10
671	CaP	90
672	CaOx	10
672	Uric Acid	90
673	CaOx	10
673	CaP	90
674	CaOx	10
674	Uric Acid	90
675	CaOx	10
675	Brushite	80
675	CaP	10
676	CaOx	10
676	CaP	90
677	CaOx	10
677	Uric Acid	90
678	CaOx	10
678	CaP	90
679	CaOx	10
679	CaP	90
680	CaOx	10
680	CaP	90
681	CaOx	10
681	CaP	60
681	Struvite	30
682	CaOx	10
682	CaP	90
683	CaOx	10
683	Uric Acid	90
684	CaOx	10
684	Uric Acid	90
685	CaOx	10
685	Uric Acid	90
686	CaOx	10
686	CaP	90
687	CaOx	10
687	CaP	90
688	CaOx	10
688	Uric Acid	10
688	Other	80
689	CaOx	10
689	Uric Acid	90
690	CaOx	10
690	CaP	90
691	CaOx	10
691	Uric Acid	90
692	CaOx	10
692	Uric Acid	90
693	CaOx	10
693	Uric Acid	90
694	CaOx	10
694	Uric Acid	90
695	CaOx	10
695	CaP	90
696	CaOx	10
696	Uric Acid	90
697	CaOx	10
697	CaP	20
697	Struvite	70
698	CaOx	10
698	Other	90
699	CaOx	10
699	Brushite	20
699	CaP	70
700	CaOx	10
700	Uric Acid	90
701	CaOx	10
701	Uric Acid	80
701	CaP	10
702	CaOx	10
702	CaP	90
703	CaOx	10
703	CaP	30
703	Other	60
704	CaOx	10
704	CaP	70
704	Other	20
705	CaOx	10
705	CaP	50
705	Other	40
706	CaOx	5
706	Other	95
707	CaOx	5
707	Brushite	70
707	CaP	25
708	CaOx	5
708	Brushite	60
708	CaP	35
709	CaOx	5
709	Brushite	60
709	CaP	35
710	CaOx	5
710	CaP	95
711	CaOx	2
711	Brushite	80
711	CaP	10
711	Other	8
712	Uric Acid	100
713	Uric Acid	100
714	Uric Acid	100
715	Uric Acid	100
716	Uric Acid	100
717	Uric Acid	100
718	Uric Acid	100
719	Uric Acid	100
720	Uric Acid	100
721	Uric Acid	100
722	Uric Acid	100
723	Uric Acid	100
724	Uric Acid	100
725	Uric Acid	100
726	Uric Acid	100
727	Uric Acid	100
728	Uric Acid	100
729	Uric Acid	100
730	Uric Acid	100
731	Uric Acid	100
732	Uric Acid	100
733	Uric Acid	100
734	Uric Acid	100
735	Uric Acid	100
736	Uric Acid	100
737	Uric Acid	100
738	Uric Acid	100
739	Uric Acid	100
740	Uric Acid	100
741	Uric Acid	100
742	Uric Acid	100
743	Uric Acid	100
744	Uric Acid	100
745	Uric Acid	70
745	Other	30
746	Uric Acid	70
746	Other	30
747	Uric Acid	40
747	Other	60
748	Uric Acid	20
748	Other	80
749	Brushite	100
750	Brushite	100
751	Brushite	100
752	Brushite	100
753	Brushite	100
754	Brushite	100
755	Brushite	100
756	Brushite	100
757	Brushite	100
758	Brushite	95
758	CaP	5
759	Brushite	90
759	CaP	10
760	Brushite	90
760	CaP	10
761	Brushite	90
761	CaP	10
762	Brushite	80
762	CaP	20
763	Brushite	80
763	CaP	20
764	Brushite	80
764	CaP	20
765	Brushite	70
765	CaP	30
766	Brushite	60
766	CaP	40
767	Brushite	40
767	CaP	60
768	Brushite	40
768	CaP	60
769	Brushite	30
769	CaP	70
770	Brushite	20
770	CaP	80
771	Brushite	20
771	CaP	60
771	Struvite	20
772	Brushite	20
772	CaP	60
772	Struvite	20
773	Brushite	10
773	CaP	60
773	Struvite	30
774	Brushite	10
774	CaP	60
774	Struvite	30
775	Brushite	10
775	CaP	60
775	Struvite	30
776	Brushite	10
776	CaP	50
776	Other	40
777	CaP	100
778	CaP	100
779	CaP	100
780	CaP	100
781	CaP	100
782	CaP	100
783	CaP	100
784	CaP	100
785	CaP	100
786	CaP	100
787	CaP	90
787	Other	10
788	CaP	90
788	Other	10
789	CaP	90
789	Other	10
790	CaP	90
790	Other	10
791	CaP	60
791	Struvite	40
792	CaP	40
792	Struvite	60
793	CaP	30
793	Struvite	70
794	CaP	20
794	Struvite	80
795	CaP	10
795	Struvite	90
796	Cystine	100
797	Cystine	100
798	Cystine	100
799	Cystine	100
800	Cystine	100
801	Cystine	100
802	Cystine	100
803	Cystine	100
804	Cystine	100
805	Cystine	100
806	Cystine	100
807	Cystine	100
808	Cystine	100
809	Cystine	100
810	Other	100
811	Other	100
812	Other	100
813	Other	100
814	Other	100

[truncated: 1 more sheets: Supp Figure S7]
